# Supplementary material for: 2-(4-Chloro­phen­yl)chromen-4-one
Source: Acta Crystallogr Sect E Struct Rep Online. 2011 Nov 5;67(Pt 12):o3163. doi: 10.1107/S1600536811043832 (PMC3238834; doi:10.1107/S1600536811043832)
Supplement: Supplementary file 2 [file e-67-o3163-Isup2.hkl]

# 
# h,k,l, Fc-squared, Fo-squared, sigma(Fo-squared) and status flag 
# 
data_I
_shelx_title ' sflo-1 in C 2/c' 
_shelx_refln_list_code          4 
_shelx_F_calc_maximum      283.05 
_exptl_crystal_F_000       528.00 
_reflns_d_resolution_high  0.8107 
 
loop_ 
 _symmetry_equiv_pos_as_xyz 
 'x, y, z' 
 '-x, y, -z+1/2' 
 'x+1/2, y+1/2, z' 
 '-x+1/2, y+1/2, -z+1/2' 
 '-x, -y, -z' 
 'x, -y, z-1/2' 
 '-x+1/2, -y+1/2, -z' 
 'x+1/2, -y+1/2, z-1/2' 
 
_cell_length_a    22.1564 
_cell_length_b     3.8745 
_cell_length_c    26.7728 
_cell_angle_alpha  90.000 
_cell_angle_beta   95.524 
_cell_angle_gamma  90.000 
 
_shelx_F_squared_multiplier     1.000 
 
loop_ 
 _refln_index_h 
 _refln_index_k 
 _refln_index_l 
 _refln_F_squared_calc 
 _refln_F_squared_meas 
 _refln_F_squared_sigma 
 _refln_observed_status 
   4   0   0     5032.08     5174.03     53.44 o 
   6   0   0      855.62      812.96     30.12 o 
   8   0   0     1839.49     1792.14     35.61 o 
  10   0   0     2355.35     2179.18     38.29 o 
  12   0   0     1618.24     1662.94     37.07 o 
  14   0   0     6415.81     6143.29     77.12 o 
  16   0   0     1597.80     1510.50     41.04 o 
  18   0   0      771.86      720.20     30.56 o 
  20   0   0      328.69      312.91     26.46 o 
  22   0   0      432.19      367.76     30.87 o 
  24   0   0      432.08      433.32     34.10 o 
  26   0   0       13.22       29.87     10.51 o 
   1   1   0     1827.38     1890.03     26.95 o 
   3   1   0    15137.24    15142.09    216.46 o 
   5   1   0     1492.13     1416.87     28.22 o 
   7   1   0      771.08      740.91     25.02 o 
   9   1   0      115.49      148.29     14.01 o 
  11   1   0      304.22      294.90     14.12 o 
  13   1   0      724.05      707.13     26.77 o 
  15   1   0      556.61      562.57     26.61 o 
  17   1   0     5233.59     5049.33     82.39 o 
  19   1   0       29.05       53.20     12.83 o 
  21   1   0      328.72      357.56     26.53 o 
  23   1   0     1174.37     1111.50     42.30 o 
  25   1   0        8.67        5.01      4.81 o 
   0   2   0      248.35      255.46     21.14 o 
   2   2   0      190.68      186.13     11.99 o 
   4   2   0      241.86      222.33     36.59 o 
   6   2   0     5409.75     5430.15    129.05 o 
   8   2   0       18.79        7.63      4.15 o 
  10   2   0       36.47       26.24      3.27 o 
  12   2   0     1263.66     1235.59     32.42 o 
  14   2   0      178.96      153.96     32.42 o 
  16   2   0        0.94        4.94      5.18 o 
  18   2   0       10.95       27.05     10.65 o 
  20   2   0       67.26      104.80     15.45 o 
  22   2   0       15.90       50.13     22.38 o 
  24   2   0      737.68      762.72     57.79 o 
   1   3   0       22.41       18.74      4.08 o 
   3   3   0        0.39        0.00      4.35 o 
   5   3   0     1114.12     1067.69     47.94 o 
   7   3   0     3195.54     2916.36     81.75 o 
   9   3   0     2370.73     2177.23     84.30 o 
  11   3   0      214.91      241.18     21.44 o 
  13   3   0      125.50      154.45     17.27 o 
  15   3   0        0.04       10.15      7.24 o 
  17   3   0       83.41       72.48     35.71 o 
  19   3   0      198.41      175.70     24.30 o 
  21   3   0        9.60       11.72      6.34 o 
   0   4   0       91.20       94.92     34.63 o 
   2   4   0      574.98      550.32     52.25 o 
   4   4   0       15.54       22.46     10.37 o 
   6   4   0        1.97       13.33      7.42 o 
   8   4   0      565.85      598.42     36.79 o 
  10   4   0       15.72       28.37      9.29 o 
  12   4   0        5.56       23.88      9.64 o 
  14   4   0        0.04       12.29      8.44 o 
 -25   1   1        3.32        4.45      5.57 o 
 -23   1   1        0.12       33.59     10.02 o 
 -21   1   1        9.30       33.57     10.77 o 
 -19   1   1       90.30      113.28     13.99 o 
 -17   1   1     1254.47     1326.86     42.52 o 
 -15   1   1     3681.27     3595.91     64.61 o 
 -13   1   1      272.34      308.86     17.97 o 
 -11   1   1      259.76      204.87     12.19 o 
  -9   1   1      604.79      567.21     32.96 o 
  -7   1   1      901.97      885.61     27.79 o 
  -5   1   1    12349.90    12319.30     78.99 o 
  -3   1   1    49594.64    48765.07   1077.87 o 
  -1   1   1       22.82       32.84      3.35 o 
   1   1   1     5675.43     6210.94     80.40 o 
   3   1   1    14858.81    15281.76     99.93 o 
   5   1   1     2015.08     1929.45     32.47 o 
   7   1   1     1842.72     1729.50     31.89 o 
   9   1   1     8101.01     8327.67     64.17 o 
  11   1   1      174.04      141.90      8.18 o 
  13   1   1      825.40      702.27     21.77 o 
  15   1   1      734.66      730.47     31.59 o 
  17   1   1      294.27      321.31     22.44 o 
  19   1   1        8.33       21.23      6.53 o 
  21   1   1     3295.49     3340.18     69.25 o 
  23   1   1        0.68       27.11      8.81 o 
  25   1   1       56.54       56.25     10.19 o 
 -24   2   1     1337.03     1488.01     64.51 o 
 -22   2   1       34.62       84.43     33.75 o 
 -20   2   1      292.44      294.93     24.02 o 
 -18   2   1       84.58      105.78     15.62 o 
 -16   2   1       30.06       29.08     12.85 o 
 -14   2   1      400.32      396.95     31.18 o 
 -12   2   1     2801.37     2627.87     42.25 o 
 -10   2   1      867.56      795.96     45.73 o 
  -8   2   1     1413.60     1306.96     50.86 o 
  -6   2   1       25.36       11.61      3.86 o 
  -4   2   1      209.01      171.54     10.89 o 
  -2   2   1       51.43       67.87      6.40 o 
   0   2   1        0.49        0.97      2.23 o 
   2   2   1     4943.13     4953.45     59.01 o 
   4   2   1    29674.86    28970.34    716.54 o 
   6   2   1      303.77      289.89     21.82 o 
   8   2   1     1618.04     1762.37     46.41 o 
  10   2   1      801.42      721.81     26.09 o 
  12   2   1     2564.42     2482.39     48.86 o 
  14   2   1      152.59      147.81     18.83 o 
  16   2   1       61.17       64.82     11.54 o 
  18   2   1      788.65      830.57     32.78 o 
  20   2   1      394.02      399.46     28.85 o 
  22   2   1       30.72       70.02     26.63 o 
  24   2   1      237.09      309.78     52.53 o 
 -21   3   1       26.85       44.34     10.64 o 
 -19   3   1       67.50       40.76     23.91 o 
 -17   3   1       77.97       65.60     41.35 o 
 -15   3   1       74.90       82.96     12.41 o 
 -13   3   1      445.82      421.12     28.22 o 
 -11   3   1      572.98      535.86     31.92 o 
  -9   3   1      209.05      220.42     20.27 o 
  -7   3   1     1154.04     1139.84     51.30 o 
  -5   3   1      262.65      257.92     18.28 o 
  -3   3   1        2.53        4.76      4.78 o 
  -1   3   1        1.92       -0.85      3.53 o 
   1   3   1      174.95      150.06     14.14 o 
   3   3   1        1.00       12.75      5.48 o 
   5   3   1      301.41      343.98     27.88 o 
   7   3   1     1025.26      940.91     46.47 o 
   9   3   1      269.05      288.39     22.93 o 
  11   3   1      147.83      100.07     13.83 o 
  13   3   1      281.74      290.13     23.18 o 
  15   3   1        0.65       -0.06      9.78 o 
  17   3   1       33.59       16.40     24.05 o 
  19   3   1        9.21       10.96     14.31 o 
  21   3   1       15.59       29.26      9.21 o 
 -14   4   1       40.96       24.52     11.96 o 
 -12   4   1      144.19      118.56     17.20 o 
 -10   4   1       76.63       39.94     10.82 o 
  -8   4   1      232.87      248.58     24.09 o 
  -6   4   1       58.15       78.82     15.52 o 
  -4   4   1        0.02       12.13      6.93 o 
  -2   4   1      225.38      231.40     34.36 o 
   0   4   1      185.89      178.27     30.92 o 
   2   4   1      227.83      258.59     36.46 o 
   4   4   1      156.11      184.90     31.59 o 
   6   4   1       10.16       20.98      9.20 o 
   8   4   1      144.34      170.30     20.46 o 
  10   4   1       59.70       82.01     15.22 o 
  12   4   1      158.52      170.98     19.96 o 
  14   4   1        0.89       -0.66      6.82 o 
 -26   0   2      194.84      195.34     33.78 o 
 -24   0   2      116.18      129.29     18.72 o 
 -22   0   2       22.82       20.35      7.47 o 
 -20   0   2    22236.04    22965.46    221.72 o 
 -18   0   2     1038.32     1011.90     36.11 o 
 -16   0   2     4640.65     4429.06     70.65 o 
 -14   0   2        6.05       10.81      4.59 o 
 -12   0   2       18.75       11.12      7.35 o 
 -10   0   2      149.80      122.00     13.64 o 
  -8   0   2     8673.03     7728.44    134.73 o 
  -6   0   2    27322.26    25972.40    123.58 o 
  -4   0   2     3075.71     2885.88     43.26 o 
   4   0   2     4228.14     4327.00     57.38 o 
   6   0   2     9394.86     9371.92     72.00 o 
   8   0   2     6451.09     6573.30     60.75 o 
  10   0   2      596.06      679.69     21.98 o 
  12   0   2     9960.57    10830.02     95.18 o 
  14   0   2     2484.75     2490.07     49.30 o 
  16   0   2     2993.36     2775.66     56.34 o 
  18   0   2     2784.89     2641.38     58.77 o 
  20   0   2      111.40       87.61     13.40 o 
  22   0   2      212.02      202.22     36.07 o 
  24   0   2      218.15      220.44     27.40 o 
  26   0   2      157.36      149.66     24.88 o 
 -25   1   2       12.92       19.17      6.58 o 
 -23   1   2      116.76      151.42     17.42 o 
 -21   1   2      702.90      721.90     35.85 o 
 -19   1   2       46.87       63.12     11.12 o 
 -17   1   2      915.09      934.68     32.50 o 
 -15   1   2        0.74       10.56      5.70 o 
 -13   1   2      917.55      916.75     27.28 o 
 -11   1   2       55.55       50.75      5.59 o 
  -9   1   2       97.38       84.17     16.65 o 
  -7   1   2      511.50      513.50     16.17 o 
  -5   1   2      173.11      209.89      8.76 o 
  -3   1   2    68136.49    68077.31    497.67 o 
  -1   1   2      572.82      608.85     15.96 o 
   1   1   2    34533.80    34909.78    173.06 o 
   3   1   2    29039.33    29837.43    141.18 o 
   5   1   2     1752.38     1883.50     29.83 o 
   7   1   2      547.73      590.20     15.33 o 
   9   1   2     1998.23     1987.59     32.78 o 
  11   1   2     1255.66     1159.55     21.21 o 
  13   1   2     2109.73     2046.79     41.47 o 
  15   1   2      790.55      833.47     31.29 o 
  17   1   2      403.37      376.51     20.89 o 
  19   1   2       91.41       94.18     10.64 o 
  21   1   2      338.34      405.07     25.42 o 
  23   1   2       30.33       49.21     10.00 o 
  25   1   2      163.94      176.44     17.76 o 
 -24   2   2       12.69       98.48     28.81 o 
 -22   2   2      122.48      153.17     20.17 o 
 -20   2   2       45.91       90.83     18.35 o 
 -18   2   2        0.44       17.82      8.50 o 
 -16   2   2      292.61      283.18     22.69 o 
 -14   2   2     1722.35     1696.82     41.07 o 
 -12   2   2        2.79        7.50     10.38 o 
 -10   2   2      119.39      120.05     10.16 o 
  -8   2   2     1810.17     1746.27     36.34 o 
  -6   2   2      692.39      745.43     23.29 o 
  -4   2   2        6.68        8.83      3.09 o 
  -2   2   2      149.80      176.85     10.27 o 
   0   2   2       27.59       10.94      2.62 o 
   2   2   2        1.19        1.91      2.08 o 
   4   2   2    16468.84    16807.94    306.92 o 
   6   2   2     8484.69     8700.01    285.37 o 
   8   2   2      102.50      103.87     10.13 o 
  10   2   2     1007.40      971.23     34.53 o 
  12   2   2      427.42      401.17     21.00 o 
  14   2   2      372.27      326.17     27.69 o 
  16   2   2      619.31      621.33     33.47 o 
  18   2   2        1.54       19.27      6.88 o 
  20   2   2      416.82      421.25     30.27 o 
  22   2   2        3.53       56.77     28.22 o 
  24   2   2      197.32      232.09     27.40 o 
 -21   3   2      124.79      126.72     17.39 o 
 -19   3   2      131.64      128.25     19.02 o 
 -17   3   2        1.36        9.96     10.10 o 
 -15   3   2       10.70       15.48      8.18 o 
 -13   3   2      497.19      469.96     30.43 o 
 -11   3   2     2492.40     2479.50     67.69 o 
  -9   3   2      147.78      169.10     17.85 o 
  -7   3   2      922.76      870.48     38.92 o 
  -5   3   2      558.02      567.32     25.15 o 
  -3   3   2      450.69      421.05     22.34 o 
  -1   3   2      146.49      150.09     13.85 o 
   1   3   2      124.24      127.85     13.10 o 
   3   3   2     1257.92     1268.09     50.21 o 
   5   3   2      782.53      776.03     40.63 o 
   7   3   2      363.60      421.82     31.10 o 
   9   3   2      657.80      675.72     34.81 o 
  11   3   2       10.17       10.39      4.42 o 
  13   3   2        2.40       11.10      5.63 o 
  15   3   2      135.15      172.74     22.74 o 
  17   3   2      304.89      266.35     36.36 o 
  19   3   2      192.32      161.57     40.32 o 
 -14   4   2        1.42        8.51      7.21 o 
 -12   4   2      275.12      245.15     24.67 o 
 -10   4   2      370.56      300.36     27.15 o 
  -8   4   2      258.84      268.02     25.27 o 
  -6   4   2        1.72        4.89      7.27 o 
  -4   4   2       30.33       33.67     11.16 o 
  -2   4   2        4.15        5.54      7.52 o 
   0   4   2        9.45       14.11     13.75 o 
   2   4   2       90.11      100.84     24.33 o 
   4   4   2       12.93       31.80     16.16 o 
   6   4   2      337.12      308.13     39.29 o 
   8   4   2      314.38      304.76     26.29 o 
  10   4   2     1132.74      981.88     47.39 o 
  12   4   2       16.64       22.96      8.19 o 
  14   4   2       12.59       19.33      8.90 o 
 -25   1   3       18.81       17.71      7.33 o 
 -23   1   3     2127.04     2220.60     73.86 o 
 -21   1   3        7.18       38.19      9.56 o 
 -19   1   3      556.59      583.98     27.90 o 
 -17   1   3     3588.86     3704.06     63.57 o 
 -15   1   3      795.99      817.64     27.90 o 
 -13   1   3      163.89      184.86     13.74 o 
 -11   1   3      879.01      979.62     32.12 o 
  -9   1   3     4358.03     4200.56     42.55 o 
  -7   1   3     2601.38     2463.15     61.50 o 
  -5   1   3        0.39        0.24      2.15 o 
  -3   1   3    21945.44    21311.58    199.35 o 
  -1   1   3     1712.58     1650.79     32.68 o 
   1   1   3    80114.55    81231.99   1033.49 o 
   3   1   3     2772.53     2923.62     45.70 o 
   5   1   3    13854.97    14341.08    336.15 o 
   7   1   3     1471.39     1433.67     23.74 o 
   9   1   3     3127.54     3647.94     58.46 o 
  11   1   3       90.43       81.27      6.34 o 
  13   1   3      732.80      676.58     24.22 o 
  15   1   3      570.58      598.35     24.68 o 
  17   1   3       78.01       76.34      9.39 o 
  19   1   3      529.39      548.00     24.04 o 
  21   1   3      340.64      380.97     23.97 o 
  23   1   3       38.63       52.77     10.24 o 
  25   1   3        4.74        3.51      5.04 o 
 -24   2   3       67.66       89.02     18.79 o 
 -22   2   3      199.61      242.42     45.42 o 
 -20   2   3      169.78      194.90     21.09 o 
 -18   2   3      384.30      388.17     28.68 o 
 -16   2   3     2651.89     2649.91     66.24 o 
 -14   2   3     1606.68     1522.65     45.32 o 
 -12   2   3     2422.03     2366.46     48.68 o 
 -10   2   3       96.11      102.81      9.74 o 
  -8   2   3      370.39      389.22     15.01 o 
  -6   2   3     5284.65     5391.15    184.02 o 
  -4   2   3     1253.00     1191.99     22.36 o 
  -2   2   3      914.11      879.14     23.42 o 
   0   2   3      664.24      627.60     22.70 o 
   2   2   3      440.76      377.71     16.31 o 
   4   2   3     3166.49     3197.44     74.22 o 
   6   2   3     5277.60     5412.69    209.93 o 
   8   2   3      192.56      205.35     14.27 o 
  10   2   3     1743.56     1683.04     40.03 o 
  12   2   3      172.99      156.98     11.94 o 
  14   2   3      429.97      436.89     29.42 o 
  16   2   3      264.34      285.85     31.33 o 
  18   2   3      304.66      305.53     20.08 o 
  20   2   3      127.07      150.24     17.73 o 
  22   2   3      125.36      158.90     23.16 o 
  24   2   3        5.39       88.87     18.95 o 
 -21   3   3       17.14       38.20     10.34 o 
 -19   3   3       37.13       31.08     12.02 o 
 -17   3   3      100.13       56.42     34.93 o 
 -15   3   3      157.36      161.44     18.29 o 
 -13   3   3      128.84      166.53     18.56 o 
 -11   3   3       21.89       47.86     12.47 o 
  -9   3   3       20.92       10.90      4.95 o 
  -7   3   3      149.41      146.62     16.98 o 
  -5   3   3      184.66      176.54     13.20 o 
  -3   3   3      211.55      203.58     15.01 o 
  -1   3   3      608.01      586.33     26.62 o 
   1   3   3      116.84      140.64     14.20 o 
   3   3   3      820.91      820.56     40.99 o 
   5   3   3       80.75      111.48     16.48 o 
   7   3   3      769.38      786.91     42.46 o 
   9   3   3      425.39      421.17     27.86 o 
  11   3   3        9.23       10.48      6.12 o 
  13   3   3        0.04        6.56      7.93 o 
  15   3   3      286.92      278.93     28.97 o 
  17   3   3      349.93      242.09     55.92 o 
  19   3   3        7.56        7.31     18.10 o 
 -14   4   3        3.02       12.36      9.29 o 
 -12   4   3       44.32       56.86     12.17 o 
 -10   4   3       33.17      100.56     17.05 o 
  -8   4   3      116.69      107.31     16.24 o 
  -6   4   3        7.09       14.18      8.30 o 
  -4   4   3       49.82       50.02     12.86 o 
  -2   4   3       15.69        3.91      9.10 o 
   0   4   3       66.57       77.59     21.27 o 
   2   4   3       28.56       25.55     15.58 o 
   4   4   3      114.35      112.46     24.89 o 
   6   4   3        1.30        6.01      9.89 o 
   8   4   3      254.29      203.35     21.90 o 
  10   4   3      115.57      102.25     17.15 o 
  12   4   3        0.42       14.13     11.29 o 
  14   4   3        3.78       28.94     11.91 o 
 -26   0   4       21.84       28.60     14.88 o 
 -24   0   4       12.98       45.94     16.67 o 
 -22   0   4        5.07        8.49      7.21 o 
 -20   0   4      218.52      228.65     32.13 o 
 -18   0   4       20.47       14.46      6.96 o 
 -16   0   4       74.19       54.72     17.01 o 
 -14   0   4      944.62      942.55     35.58 o 
 -12   0   4      624.66      574.30     25.77 o 
 -10   0   4     1434.07     1203.03     33.29 o 
  -8   0   4    22727.21    22202.78    171.02 o 
  -6   0   4       43.19       41.48      5.64 o 
  -4   0   4     4046.22     4009.42     75.14 o 
  -2   0   4    76775.89    73922.52    242.98 o 
   2   0   4    19235.05    19300.32    339.92 o 
   4   0   4     5996.53     6581.47     91.28 o 
   6   0   4    10365.41    10551.51     99.62 o 
   8   0   4     1425.41     1509.80     29.86 o 
  10   0   4    17493.46    18690.29    143.17 o 
  12   0   4     2941.97     2901.45     50.30 o 
  14   0   4     3270.03     3187.79     72.03 o 
  16   0   4       12.86       12.78      4.29 o 
  18   0   4     1015.98      959.18     35.91 o 
  20   0   4       62.56       63.42     13.88 o 
  22   0   4      296.95      299.38     31.75 o 
  24   0   4      189.96      204.15     28.42 o 
  26   0   4      113.10      146.89     39.50 o 
 -25   1   4       14.61       16.91      6.27 o 
 -23   1   4     1226.35     1328.58     51.33 o 
 -21   1   4        3.81       24.26      8.48 o 
 -19   1   4     3060.67     3132.72     68.57 o 
 -17   1   4     2419.47     2521.96     57.66 o 
 -15   1   4     1626.33     1690.84     43.45 o 
 -13   1   4      770.26      832.35     28.48 o 
 -11   1   4     1296.05     1261.83     27.74 o 
  -9   1   4       56.78       55.79      9.05 o 
  -7   1   4      384.94      423.59     13.92 o 
  -5   1   4     8422.68     8331.37    284.62 o 
  -3   1   4        7.15       11.46      3.27 o 
  -1   1   4     1652.53     1669.58     35.54 o 
   1   1   4    24394.31    25095.88    340.47 o 
   3   1   4     6342.21     6509.38     89.89 o 
   5   1   4      262.68      243.63      8.92 o 
   7   1   4     3820.31     4174.11     71.18 o 
   9   1   4    10579.65    11845.08    141.13 o 
  11   1   4     2217.74     2309.28     47.58 o 
  13   1   4      262.09      329.40     17.22 o 
  15   1   4      199.21      207.51     16.25 o 
  17   1   4       85.11       88.45      9.50 o 
  19   1   4      337.28      364.62     19.65 o 
  21   1   4      181.82      187.42     17.24 o 
  23   1   4      230.22      247.89     20.27 o 
  25   1   4       80.00       72.68     11.50 o 
 -24   2   4        2.71       41.17     22.82 o 
 -22   2   4        9.83       49.26     25.91 o 
 -20   2   4        2.80       48.72     22.88 o 
 -18   2   4       12.78       32.90      7.71 o 
 -16   2   4     2747.08     2654.77     66.47 o 
 -14   2   4     2206.60     2148.17     49.09 o 
 -12   2   4      267.71      294.67     19.19 o 
 -10   2   4      940.09      913.87     29.78 o 
  -8   2   4      718.81      707.09     29.23 o 
  -6   2   4     2533.23     2770.96     73.28 o 
  -4   2   4     1437.03     1471.57     59.35 o 
  -2   2   4      366.43      377.71     14.95 o 
   0   2   4     2058.58     2009.52     44.08 o 
   2   2   4      163.53      152.50      9.04 o 
   4   2   4     4780.87     5018.95    148.45 o 
   6   2   4     1894.95     2060.47     48.56 o 
   8   2   4       42.43       46.67      7.31 o 
  10   2   4        0.02        7.43      4.45 o 
  12   2   4       26.82       34.98      6.07 o 
  14   2   4      153.27      110.07     20.59 o 
  16   2   4      413.02      408.99     28.40 o 
  18   2   4       23.85       44.62      8.46 o 
  20   2   4        0.30       22.75     11.85 o 
  22   2   4       56.48      118.53     19.11 o 
  24   2   4      549.38      612.86     37.57 o 
 -21   3   4       22.36       36.74     10.32 o 
 -19   3   4       49.65       55.13     16.04 o 
 -17   3   4      179.77      176.19     26.48 o 
 -15   3   4      546.97      498.54     31.14 o 
 -13   3   4      641.91      648.78     40.00 o 
 -11   3   4      514.52      486.19     33.71 o 
  -9   3   4       45.94       34.70      9.60 o 
  -7   3   4      224.45      207.93     19.68 o 
  -5   3   4      909.50      914.57     46.41 o 
  -3   3   4      153.98      141.40     13.89 o 
  -1   3   4        1.80        5.41      4.16 o 
   1   3   4      218.15      236.55     18.15 o 
   3   3   4     2801.71     2974.83     79.26 o 
   5   3   4     1395.96     1433.82     55.01 o 
   7   3   4     4311.55     4210.90     97.21 o 
   9   3   4     1433.43     1388.74     65.26 o 
  11   3   4       49.44       38.84      8.81 o 
  13   3   4      261.76      221.27     20.25 o 
  15   3   4       34.65       60.23     14.37 o 
  17   3   4      242.70      199.10     56.12 o 
  19   3   4      135.53      115.27     30.36 o 
 -14   4   4       45.47       46.36     10.86 o 
 -12   4   4       46.82       57.67     13.65 o 
 -10   4   4     1469.90     1344.98     56.98 o 
  -8   4   4        2.15        9.79      6.24 o 
  -6   4   4       16.42       15.20      6.28 o 
  -4   4   4       69.38       55.66     12.91 o 
  -2   4   4        0.10        4.16      6.89 o 
   0   4   4      236.97      235.88     26.34 o 
   2   4   4        1.95        5.54      7.92 o 
   4   4   4      208.84      177.64     30.99 o 
   6   4   4      229.45      240.21     35.17 o 
   8   4   4      562.92      441.40     37.82 o 
  10   4   4       12.41       24.79      9.01 o 
  12   4   4      155.97      160.67     19.30 o 
  14   4   4      141.77      147.71     22.81 o 
 -25   1   5       22.48       48.77     10.96 o 
 -23   1   5     1053.18     1165.51     47.97 o 
 -21   1   5      204.36      233.72     20.54 o 
 -19   1   5     2680.99     2738.72     64.03 o 
 -17   1   5     1175.94     1204.81     40.03 o 
 -15   1   5     3131.30     3224.30     59.81 o 
 -13   1   5      158.64      184.81     17.24 o 
 -11   1   5     6077.28     6479.55     60.28 o 
  -9   1   5      603.08      536.66     24.98 o 
  -7   1   5      343.19      345.27     12.48 o 
  -5   1   5      556.32      505.42     11.55 o 
  -3   1   5     4213.23     3948.63     71.03 o 
  -1   1   5     7554.33     7416.86    174.80 o 
   1   1   5      188.71      176.97      7.51 o 
   3   1   5       15.57       15.13      3.07 o 
   5   1   5       51.73       31.46      3.29 o 
   7   1   5    11341.48    12183.48    218.54 o 
   9   1   5      363.03      443.35     24.35 o 
  11   1   5     2425.33     2548.40     49.80 o 
  13   1   5     8413.46     8785.71    161.85 o 
  15   1   5       51.61       56.92      8.60 o 
  17   1   5        2.97       15.25      4.93 o 
  19   1   5      759.52      763.23     32.08 o 
  21   1   5      528.50      568.29     29.11 o 
  23   1   5       75.21       97.91     13.34 o 
  25   1   5      128.40      148.28     16.11 o 
 -24   2   5       17.10       60.30     58.95 o 
 -22   2   5      105.96      157.05     36.50 o 
 -20   2   5      638.46      673.56     40.23 o 
 -18   2   5       17.70       26.54      7.09 o 
 -16   2   5        4.05       11.78     12.14 o 
 -14   2   5      282.81      299.93     27.55 o 
 -12   2   5       56.95       59.90      6.42 o 
 -10   2   5      256.69      269.31     16.96 o 
  -8   2   5     1042.87      893.41     44.01 o 
  -6   2   5     3823.12     3757.23     66.07 o 
  -4   2   5      945.74     1049.48     37.09 o 
  -2   2   5        2.61        5.30      2.75 o 
   0   2   5       97.35       91.12      9.57 o 
   2   2   5     1468.14     1523.54     43.61 o 
   4   2   5      170.53      227.10     18.10 o 
   6   2   5     4139.20     4586.45     73.04 o 
   8   2   5     1426.36     1469.52     37.60 o 
  10   2   5      747.31      689.12     25.99 o 
  12   2   5      289.75      259.43     16.20 o 
  14   2   5        9.81        4.92      4.36 o 
  16   2   5     2360.44     2297.04     80.09 o 
  18   2   5      121.08      150.85     16.54 o 
  20   2   5        7.71       14.61     14.54 o 
  22   2   5      258.01      277.84     25.43 o 
 -21   3   5       11.75       45.95     14.15 o 
 -19   3   5       17.38       12.22      9.71 o 
 -17   3   5       59.93       42.56     28.12 o 
 -15   3   5       92.74       87.94     15.33 o 
 -13   3   5      950.21      953.70     48.76 o 
 -11   3   5       14.26       18.27      6.27 o 
  -9   3   5      202.43      192.00     21.18 o 
  -7   3   5       14.12       10.18      5.01 o 
  -5   3   5       55.84       66.28     11.70 o 
  -3   3   5       32.39       52.37     11.47 o 
  -1   3   5      125.08      121.68     11.79 o 
   1   3   5      188.10      204.04     19.27 o 
   3   3   5       47.36       65.65     13.61 o 
   5   3   5     1633.63     1634.97     59.02 o 
   7   3   5       37.98       71.15     16.21 o 
   9   3   5      133.27      139.80     16.72 o 
  11   3   5      115.86      112.57     14.17 o 
  13   3   5       16.08       18.03      6.20 o 
  15   3   5       12.68       28.07      9.61 o 
  17   3   5       22.15       32.09     16.92 o 
  19   3   5        0.35        6.33     10.20 o 
 -14   4   5       14.94       17.66      7.23 o 
 -12   4   5      169.20      135.38     18.31 o 
 -10   4   5      124.15      155.46     21.14 o 
  -8   4   5        5.78       10.78      7.63 o 
  -6   4   5        4.65       12.40      7.89 o 
  -4   4   5       33.87       36.94     11.73 o 
  -2   4   5        0.88       -0.28      5.30 o 
   0   4   5      256.69      269.75     28.56 o 
   2   4   5        0.09        8.17     11.16 o 
   4   4   5       42.10       67.88     20.59 o 
   6   4   5      142.59      164.36     29.67 o 
   8   4   5        4.00       15.70      9.40 o 
  10   4   5       60.57       34.16      9.45 o 
  12   4   5       70.21       66.15     15.28 o 
 -26   0   6      134.12      157.46     29.86 o 
 -24   0   6       12.15       28.89     12.46 o 
 -22   0   6     2259.37     2011.08     67.75 o 
 -20   0   6     2535.92     2411.09     58.70 o 
 -18   0   6     5111.03     5103.43    100.29 o 
 -16   0   6     2790.36     2623.23     64.52 o 
 -14   0   6      302.94      223.47     20.15 o 
 -12   0   6     1119.37     1071.05     35.78 o 
 -10   0   6     3459.95     4046.38     63.04 o 
  -8   0   6     4567.17     4247.92     42.98 o 
  -6   0   6     1038.88      923.85     20.40 o 
  -4   0   6    12659.97    12060.68     85.56 o 
  -2   0   6    32564.63    32805.23    135.38 o 
   0   0   6      944.14      933.78     41.50 o 
   2   0   6      979.08     1054.16     17.58 o 
   4   0   6      242.19      258.54      7.21 o 
   6   0   6     3723.07     3899.90     60.03 o 
   8   0   6     6767.98     7287.05     82.40 o 
  10   0   6    28030.87    28908.35    326.76 o 
  12   0   6      441.30      320.40     18.67 o 
  14   0   6      327.05      371.19     21.15 o 
  16   0   6       70.40       80.19     14.67 o 
  18   0   6     1172.85     1074.57     42.43 o 
  20   0   6     1421.86     1349.99     65.40 o 
  22   0   6       70.74       48.07     13.57 o 
  24   0   6      149.24      145.73     38.61 o 
  26   0   6      240.22      245.32     51.06 o 
 -25   1   6       53.02       63.95     12.51 o 
 -23   1   6      294.89      334.32     26.61 o 
 -21   1   6      132.18      162.61     17.43 o 
 -19   1   6     1440.26     1466.59     47.12 o 
 -17   1   6      186.05      218.30     17.98 o 
 -15   1   6      921.55      953.13     32.90 o 
 -13   1   6       43.61       88.87      9.94 o 
 -11   1   6     4210.29     4291.10     49.36 o 
  -9   1   6      825.22      919.22     25.66 o 
  -7   1   6     5598.89     5611.16     46.22 o 
  -5   1   6     1113.16     1049.97     29.86 o 
  -3   1   6       65.38       69.93      7.71 o 
  -1   1   6      110.64       97.94      7.08 o 
   1   1   6        8.64        6.00      2.15 o 
   3   1   6     5135.49     5119.50     40.08 o 
   5   1   6      165.42      180.32      8.01 o 
   7   1   6      131.00      198.12     10.43 o 
   9   1   6      310.83      274.66     12.18 o 
  11   1   6     3193.02     3129.18     54.62 o 
  13   1   6     1867.23     1958.23     41.11 o 
  15   1   6      760.27      790.24     25.81 o 
  17   1   6       57.58       73.63      9.47 o 
  19   1   6       12.98       19.39      7.15 o 
  21   1   6        8.05       12.97      7.44 o 
  23   1   6      119.01      118.53     14.70 o 
  25   1   6      259.99      283.99     24.49 o 
 -24   2   6        0.68       63.94     74.72 o 
 -22   2   6        8.03       43.28     36.06 o 
 -20   2   6       58.46      104.16     16.47 o 
 -18   2   6        8.27       23.40      7.25 o 
 -16   2   6     1247.06     1238.54     40.01 o 
 -14   2   6      630.59      590.07     36.19 o 
 -12   2   6       61.25       51.81      7.11 o 
 -10   2   6        2.11        1.74      2.20 o 
  -8   2   6      200.25      163.62     13.53 o 
  -6   2   6      267.83      322.17     19.11 o 
  -4   2   6      770.90      924.94     36.44 o 
  -2   2   6      114.40      120.41     16.74 o 
   0   2   6      196.80      196.82     11.20 o 
   2   2   6      461.87      559.63     26.52 o 
   4   2   6     5985.79     6475.95     86.38 o 
   6   2   6      140.64      127.50     13.07 o 
   8   2   6      135.79      144.12     12.32 o 
  10   2   6        9.80       22.26      5.99 o 
  12   2   6       66.12       83.04      9.31 o 
  14   2   6      159.45      121.57     29.32 o 
  16   2   6      558.81      483.72     32.45 o 
  18   2   6      266.95      272.65     21.98 o 
  20   2   6       30.35       68.26     17.28 o 
  22   2   6       13.37       50.85     20.08 o 
 -21   3   6       15.07       24.21     24.59 o 
 -19   3   6       40.71       60.95     33.97 o 
 -17   3   6      342.55      315.84     33.97 o 
 -15   3   6      192.08      166.54     20.56 o 
 -13   3   6     2876.93     2856.11     83.39 o 
 -11   3   6     1118.94     1161.30     53.11 o 
  -9   3   6      132.17      116.36     17.45 o 
  -7   3   6        0.49        5.23      4.51 o 
  -5   3   6       57.69       65.37     11.64 o 
  -3   3   6      235.50      255.39     22.12 o 
  -1   3   6       64.42       64.34      8.52 o 
   1   3   6     2452.57     2338.01    102.79 o 
   3   3   6      108.91      110.34     14.86 o 
   5   3   6      240.43      234.64     22.90 o 
   7   3   6      127.04      104.86     15.72 o 
   9   3   6      659.05      626.07     33.20 o 
  11   3   6        7.54       18.82      6.71 o 
  13   3   6       52.08       61.01     10.84 o 
  15   3   6       26.73       45.91     10.57 o 
  17   3   6      473.70      434.51     33.11 o 
  19   3   6       30.64        8.28      9.73 o 
 -14   4   6       26.50       18.36     10.53 o 
 -12   4   6       30.91       30.38     12.67 o 
 -10   4   6       14.15       34.22     10.54 o 
  -8   4   6      326.30      329.88     28.30 o 
  -6   4   6        0.32        8.56      7.17 o 
  -4   4   6       77.45       87.43     17.59 o 
  -2   4   6       33.00       48.79     13.14 o 
   0   4   6      534.25      510.77     39.86 o 
   2   4   6       45.15       64.87     14.91 o 
   4   4   6      129.87      166.77     30.12 o 
   6   4   6        8.44       31.93     14.57 o 
   8   4   6      195.74      151.32     21.87 o 
  10   4   6      153.73      117.88     19.93 o 
  12   4   6        0.04        7.89     10.49 o 
 -25   1   7       32.10       45.77     13.22 o 
 -23   1   7       27.07       59.69     13.24 o 
 -21   1   7       37.21       47.70     12.81 o 
 -19   1   7      190.44      212.13     18.64 o 
 -17   1   7        0.28        7.75     11.77 o 
 -15   1   7       32.32       38.96     20.81 o 
 -13   1   7      881.24     1017.66     30.26 o 
 -11   1   7     2016.04     2004.58     59.38 o 
  -9   1   7     3223.45     2974.89     47.72 o 
  -7   1   7    12180.82    12667.28     90.62 o 
  -5   1   7     2127.02     2072.18     36.44 o 
  -3   1   7     2557.31     2437.63     51.64 o 
  -1   1   7      592.40      598.79     15.95 o 
   1   1   7     1091.10      977.52     25.60 o 
   3   1   7      266.99      249.83     10.26 o 
   5   1   7     9501.43     9821.40     79.05 o 
   7   1   7      686.94      561.04     17.57 o 
   9   1   7       67.43       48.15      5.78 o 
  11   1   7      239.25      290.80     15.48 o 
  13   1   7     1672.37     1694.55     35.30 o 
  15   1   7      146.37      168.88     11.94 o 
  17   1   7       21.84       38.14      8.56 o 
  19   1   7       10.20       34.84      8.53 o 
  21   1   7      177.92      206.57     18.13 o 
  23   1   7       25.81       18.73      9.24 o 
  25   1   7       70.31       81.96     16.82 o 
 -24   2   7       29.30      113.11     54.97 o 
 -22   2   7      100.30      183.26     49.17 o 
 -20   2   7       45.07       86.44     19.62 o 
 -18   2   7       23.53       40.55      9.06 o 
 -16   2   7     1362.16     1314.40     35.54 o 
 -14   2   7     4283.49     4331.39     73.56 o 
 -12   2   7      706.73      688.53     44.25 o 
 -10   2   7      240.26      199.89     11.35 o 
  -8   2   7      508.78      467.00     23.10 o 
  -6   2   7      738.78      657.30     27.50 o 
  -4   2   7     6319.40     6512.28     99.18 o 
  -2   2   7     1197.86     1331.05     53.95 o 
   0   2   7     2156.82     2081.60     46.85 o 
   2   2   7     3370.81     3437.58     56.37 o 
   4   2   7     3465.98     3419.54     92.96 o 
   6   2   7     3202.62     3427.70     64.56 o 
   8   2   7     1442.33     1432.13     39.88 o 
  10   2   7      816.46      813.87     35.80 o 
  12   2   7      123.19      127.59     11.57 o 
  14   2   7      560.93      584.05     52.75 o 
  16   2   7      210.72      211.44     26.15 o 
  18   2   7      240.46      214.17     21.12 o 
  20   2   7        1.99       34.71     20.92 o 
  22   2   7      191.29      286.19     25.57 o 
 -19   3   7      297.76      248.26     34.25 o 
 -17   3   7        0.67       38.23     16.31 o 
 -15   3   7      269.05      212.26     47.50 o 
 -13   3   7       78.85      108.58     17.97 o 
 -11   3   7      810.63      770.51     43.62 o 
  -9   3   7      202.70      236.56     18.27 o 
  -7   3   7      121.12      124.53     13.90 o 
  -5   3   7      125.79      120.53     15.41 o 
  -3   3   7      109.73       98.54     14.78 o 
  -1   3   7       14.18       18.26      6.97 o 
   1   3   7       70.96       70.35     12.09 o 
   3   3   7      157.56      148.09     16.32 o 
   5   3   7       18.26       19.46     12.10 o 
   7   3   7      853.22      786.39     42.13 o 
   9   3   7      212.25      174.04     17.95 o 
  11   3   7        8.76       15.60      7.85 o 
  13   3   7      401.06      384.43     27.87 o 
  15   3   7        7.48       24.29      8.68 o 
  17   3   7      188.79      132.18     22.15 o 
  19   3   7        0.12        9.84      6.18 o 
 -14   4   7      125.44      114.45     16.53 o 
 -12   4   7       11.05       24.63      7.58 o 
 -10   4   7       76.99       77.22     13.72 o 
  -8   4   7       86.44       94.21     15.94 o 
  -6   4   7      194.99      194.16     21.51 o 
  -4   4   7      111.18      117.73     20.03 o 
  -2   4   7        0.00       -0.72      4.75 o 
   0   4   7        1.33       11.18      8.95 o 
   2   4   7        5.82       24.29     10.86 o 
   4   4   7       78.03       74.91     20.47 o 
   6   4   7       24.51       59.17     18.25 o 
   8   4   7      481.85      392.80     35.34 o 
  10   4   7       91.89      107.93     18.81 o 
  12   4   7        4.32       28.30     13.49 o 
 -26   0   8      112.06      177.96     48.42 o 
 -24   0   8      639.94      584.87     79.44 o 
 -22   0   8      984.50      886.78     46.16 o 
 -20   0   8       17.13       13.32      4.77 o 
 -18   0   8     1192.86     1224.98     47.34 o 
 -16   0   8       83.91       50.89     20.30 o 
 -14   0   8        0.80        9.58      7.00 o 
 -12   0   8      242.18      263.92     21.19 o 
 -10   0   8    35829.25    38796.32    556.38 o 
  -8   0   8       46.88       19.27      4.06 o 
  -6   0   8    23736.68    23162.60    491.29 o 
  -4   0   8      101.73      111.84     11.56 o 
  -2   0   8    13858.36    13379.36    159.52 o 
   0   0   8    11589.07    11188.47    170.49 o 
   2   0   8    17970.46    18646.29    133.54 o 
   4   0   8    17667.34    18784.21     82.11 o 
   6   0   8     1989.89     2064.88     42.40 o 
   8   0   8     3692.03     4043.81     54.30 o 
  10   0   8    10194.60    10711.30    196.09 o 
  12   0   8     6130.52     5899.91    109.68 o 
  14   0   8      600.40      568.59     27.30 o 
  16   0   8        0.34        6.60      5.59 o 
  18   0   8     1605.83     1508.84     66.66 o 
  20   0   8     1515.45     1302.35     65.72 o 
  22   0   8      360.83      337.80     52.20 o 
  24   0   8       42.73       46.96     26.47 o 
 -25   1   8        5.19       12.78      7.82 o 
 -23   1   8      203.30      245.76     22.79 o 
 -21   1   8      132.78      161.07     17.63 o 
 -19   1   8        1.66       13.09      9.31 o 
 -17   1   8       72.38       83.16     13.19 o 
 -15   1   8      125.99      147.32     14.86 o 
 -13   1   8      100.25      128.92     11.29 o 
 -11   1   8      411.74      437.68     15.82 o 
  -9   1   8      365.79      521.30     20.18 o 
  -7   1   8     6753.84     7258.40     79.59 o 
  -5   1   8     3492.70     3470.42     43.48 o 
  -3   1   8      524.09      533.45     17.27 o 
  -1   1   8     2195.83     2149.65     38.95 o 
   1   1   8      400.79      434.66     15.69 o 
   3   1   8        0.76        6.04      2.51 o 
   5   1   8     1162.39     1235.57     25.19 o 
   7   1   8     6172.09     6388.84     63.87 o 
   9   1   8     1711.87     1633.64     25.38 o 
  11   1   8       30.99       39.94      5.91 o 
  13   1   8      522.10      521.36     19.75 o 
  15   1   8      789.20      734.96     28.21 o 
  17   1   8     1015.54      928.74     59.75 o 
  19   1   8      239.67      212.22     18.67 o 
  21   1   8       33.89       38.67      9.10 o 
  23   1   8       27.86       21.73      8.37 o 
  25   1   8      384.55      355.61     27.92 o 
 -24   2   8       18.18       63.97     49.04 o 
 -22   2   8       45.07      118.54     30.19 o 
 -20   2   8        1.14       33.19     18.67 o 
 -18   2   8       98.59       94.08     12.14 o 
 -16   2   8     1666.78     1563.79     39.07 o 
 -14   2   8      227.88      233.95     24.70 o 
 -12   2   8      106.63      116.56     22.65 o 
 -10   2   8       68.48       72.61     10.08 o 
  -8   2   8       25.82       12.57      4.69 o 
  -6   2   8      282.84      293.19     18.71 o 
  -4   2   8     1992.65     2111.47     58.14 o 
  -2   2   8      611.10      639.69     38.97 o 
   0   2   8      126.51      125.90     11.57 o 
   2   2   8        0.16        7.67      3.88 o 
   4   2   8       47.66       43.99      5.92 o 
   6   2   8       35.66       43.46      5.71 o 
   8   2   8      413.10      398.27     20.00 o 
  10   2   8      140.84      154.12     12.49 o 
  12   2   8        1.78       10.17      4.30 o 
  14   2   8     1007.95      970.24     60.04 o 
  16   2   8       72.69       95.66     14.47 o 
  18   2   8      668.49      618.25     29.60 o 
  20   2   8        5.63       36.97     14.51 o 
  22   2   8       28.26       94.69     17.57 o 
 -19   3   8      458.19      432.89     66.01 o 
 -17   3   8       35.44       26.95     21.76 o 
 -15   3   8        0.37       14.93     10.88 o 
 -13   3   8      179.27      168.44     21.28 o 
 -11   3   8      132.53      132.66     17.91 o 
  -9   3   8       95.42       99.85     11.96 o 
  -7   3   8      651.45      665.52     32.00 o 
  -5   3   8       23.50       34.38      9.40 o 
  -3   3   8      296.10      345.32     27.86 o 
  -1   3   8      680.81      700.80     47.04 o 
   1   3   8     1735.20     1657.58    115.56 o 
   3   3   8        7.03        9.86      6.83 o 
   5   3   8       80.32       77.29     12.56 o 
   7   3   8       44.54       53.09     11.77 o 
   9   3   8      341.13      350.09     24.79 o 
  11   3   8        1.34       10.46      5.86 o 
  13   3   8      298.50      342.58     26.44 o 
  15   3   8      206.38      241.53     21.69 o 
  17   3   8      471.65      411.02     32.39 o 
  19   3   8        0.21        8.72      5.79 o 
 -12   4   8      369.80      344.12     29.80 o 
 -10   4   8       22.20       22.02     14.08 o 
  -8   4   8       59.13       56.19     12.93 o 
  -6   4   8        2.77       12.69      7.49 o 
  -4   4   8        1.49       18.81      9.12 o 
  -2   4   8      195.68      180.56     24.41 o 
   0   4   8      225.19      231.52     27.44 o 
   2   4   8      170.78      179.58     24.28 o 
   4   4   8      150.91      136.28     27.06 o 
   6   4   8      366.36      377.25     43.98 o 
   8   4   8        0.01       22.77     11.18 o 
  10   4   8      553.49      474.40     38.95 o 
  12   4   8        9.39       35.46     14.49 o 
 -25   1   9      203.92      225.92     27.24 o 
 -23   1   9       43.57       75.26     16.55 o 
 -21   1   9      106.47      162.48     21.56 o 
 -19   1   9      479.04      502.11     27.66 o 
 -17   1   9      493.38      458.53     24.92 o 
 -15   1   9      897.12      941.88     31.59 o 
 -13   1   9      340.67      369.80     20.38 o 
 -11   1   9      713.04      605.23     18.33 o 
  -9   1   9      879.54     1117.37     21.27 o 
  -7   1   9      328.14      310.41     15.81 o 
  -5   1   9       56.19       34.18      5.38 o 
  -3   1   9      755.24      692.32     17.10 o 
  -1   1   9      218.02      290.06     13.17 o 
   1   1   9        1.49        1.10      2.31 o 
   3   1   9     6491.56     6666.29     64.98 o 
   5   1   9      881.05      870.67     21.52 o 
   7   1   9      961.59     1075.63     24.94 o 
   9   1   9        9.82        8.36      3.66 o 
  11   1   9     2197.58     2101.65     59.62 o 
  13   1   9      431.59      426.46     18.91 o 
  15   1   9      711.82      683.68     37.68 o 
  17   1   9      708.66      608.64     37.53 o 
  19   1   9      304.67      371.76     24.88 o 
  21   1   9       25.06       38.14     10.59 o 
  23   1   9      472.01      381.78     27.28 o 
 -24   2   9       63.35      138.62     43.53 o 
 -22   2   9      621.76      739.76     59.78 o 
 -20   2   9      280.09      332.54     29.88 o 
 -18   2   9       54.30       88.59     13.27 o 
 -16   2   9       93.03       92.98     10.18 o 
 -14   2   9     2516.48     2511.08     58.30 o 
 -12   2   9      808.50      793.54     36.02 o 
 -10   2   9       18.46       29.74      6.78 o 
  -8   2   9      158.92      109.13     20.08 o 
  -6   2   9     2599.91     2615.06     56.54 o 
  -4   2   9       79.06       88.75     12.14 o 
  -2   2   9      250.90      255.14     25.89 o 
   0   2   9      343.86      331.09     19.17 o 
   2   2   9     2127.85     2121.30     46.14 o 
   4   2   9      134.03      147.40     11.97 o 
   6   2   9     2406.27     2540.12     43.34 o 
   8   2   9     1039.20      964.18     31.04 o 
  10   2   9      712.21      702.01     26.57 o 
  12   2   9       23.39       45.53      6.96 o 
  14   2   9     2479.21     2337.91     83.75 o 
  16   2   9       29.17       53.15      9.86 o 
  18   2   9       61.03       81.96     11.50 o 
  20   2   9       90.62      132.95     24.51 o 
  22   2   9      632.99      758.05     45.61 o 
 -19   3   9       17.28       23.88     17.50 o 
 -17   3   9      119.33       93.26     40.89 o 
 -15   3   9        1.77       31.49     15.47 o 
 -13   3   9      175.59      170.17     21.34 o 
 -11   3   9        7.03        8.47      6.42 o 
  -9   3   9        4.24        8.58      6.20 o 
  -7   3   9      233.06      234.90     19.40 o 
  -5   3   9      141.79      144.64     15.74 o 
  -3   3   9     1383.47     1527.17     58.91 o 
  -1   3   9        7.36       13.84      9.18 o 
   1   3   9      200.71      183.72     17.84 o 
   3   3   9      247.49      251.17     21.12 o 
   5   3   9        0.29        1.34      5.53 o 
   7   3   9      273.99      282.40     25.31 o 
   9   3   9        0.42        1.38      3.79 o 
  11   3   9      104.24      116.30     13.15 o 
  13   3   9       74.65       98.40     14.61 o 
  15   3   9      335.37      297.94     24.78 o 
  17   3   9       41.28       30.35     16.20 o 
  19   3   9      137.91      115.76     18.32 o 
 -12   4   9      363.88      321.42     29.03 o 
 -10   4   9      103.49      135.57     19.76 o 
  -8   4   9        7.59       10.25      8.13 o 
  -6   4   9       65.74       88.52     15.11 o 
  -4   4   9        9.91       39.70     13.30 o 
  -2   4   9      163.90      158.62     23.40 o 
   0   4   9        7.07       23.43     10.36 o 
   2   4   9      244.38      248.19     28.47 o 
   4   4   9       16.83       17.77     10.76 o 
   6   4   9       57.73       66.39     18.88 o 
   8   4   9        2.94        4.74      6.67 o 
  10   4   9       71.90       60.14     14.50 o 
  12   4   9       12.35       18.75     11.60 o 
 -26   0  10      745.47      878.28    106.11 o 
 -24   0  10        4.38       12.48     16.66 o 
 -22   0  10       21.60       22.36     18.55 o 
 -20   0  10       54.94       44.77     11.37 o 
 -18   0  10     1780.57     1552.78     75.08 o 
 -16   0  10      673.28      659.69     55.93 o 
 -14   0  10      603.87      605.11    100.80 o 
 -12   0  10       12.65       -0.43      8.42 o 
 -10   0  10     9916.78     9989.77    542.60 o 
  -8   0  10     7750.04     7993.90    128.79 o 
  -6   0  10        2.10        5.46      3.66 o 
  -4   0  10     3580.59     3284.11     78.05 o 
  -2   0  10    16600.47    16926.96     96.46 o 
   0   0  10     1643.73     1673.46     44.12 o 
   2   0  10       36.35       63.18      9.10 o 
   4   0  10     2259.52     2143.88     54.53 o 
   6   0  10     3382.29     3469.45     44.61 o 
   8   0  10      134.13      161.40     17.61 o 
  10   0  10     1172.81     1032.49     31.77 o 
  12   0  10     2245.35     2058.10     67.33 o 
  14   0  10      574.88      578.34     38.06 o 
  16   0  10     1101.71     1007.24     73.70 o 
  18   0  10      513.90      455.10     53.61 o 
  20   0  10      207.29      112.08     28.49 o 
  22   0  10      580.95      442.09     59.59 o 
  24   0  10      131.63      158.01     39.09 o 
 -25   1  10        2.02        5.05      5.12 o 
 -23   1  10      117.66      140.89     21.67 o 
 -21   1  10      195.32      234.02     26.85 o 
 -19   1  10       64.28       89.94     16.85 o 
 -17   1  10      917.79      968.23     34.88 o 
 -15   1  10       45.15       43.03     11.43 o 
 -13   1  10     2596.39     2736.06     47.61 o 
 -11   1  10      147.09      177.29     10.09 o 
  -9   1  10     2869.94     2797.27     32.65 o 
  -7   1  10      400.41      501.79     17.60 o 
  -5   1  10      648.43      636.08     22.91 o 
  -3   1  10     2674.82     2646.07     31.44 o 
  -1   1  10    11216.11    11728.14     77.51 o 
   1   1  10     2017.68     2037.90     32.51 o 
   3   1  10      375.14      400.97     16.57 o 
   5   1  10     1338.03     1444.49     28.30 o 
   7   1  10     1356.70     1410.91     28.77 o 
   9   1  10      739.14      689.55     20.68 o 
  11   1  10     1117.70     1143.63     32.66 o 
  13   1  10       57.86       67.83     11.45 o 
  15   1  10      171.76      172.61     15.08 o 
  17   1  10      417.08      456.55     26.16 o 
  19   1  10        2.29       30.00      8.82 o 
  21   1  10      153.05      151.70     16.64 o 
  23   1  10        6.11        4.75      8.98 o 
 -24   2  10      123.74      194.08     34.41 o 
 -22   2  10       91.33      123.03     53.76 o 
 -20   2  10        3.36       30.74     19.28 o 
 -18   2  10        0.89       13.11      8.53 o 
 -16   2  10        9.15       10.32      4.79 o 
 -14   2  10      147.63      103.48     24.62 o 
 -12   2  10       86.81       96.36     28.87 o 
 -10   2  10      155.64      201.01     16.26 o 
  -8   2  10       29.95       30.93      6.72 o 
  -6   2  10     1948.60     2108.74     51.97 o 
  -4   2  10        0.36        2.33      3.89 o 
  -2   2  10     3864.90     3661.30    188.25 o 
   0   2  10       96.25       85.61     11.98 o 
   2   2  10       91.52       98.23     11.28 o 
   4   2  10      109.70      123.59     11.65 o 
   6   2  10      413.19      442.74     21.38 o 
   8   2  10       44.73       53.01      6.37 o 
  10   2  10      933.82      925.18     30.77 o 
  12   2  10        2.34        1.50      3.21 o 
  14   2  10       82.56       38.88     25.36 o 
  16   2  10      308.97      247.71     20.41 o 
  18   2  10        9.04       32.31     11.73 o 
  20   2  10        3.00       27.45     24.40 o 
  22   2  10       56.10      100.79     24.84 o 
 -19   3  10      120.53      148.55     20.31 o 
 -17   3  10      215.80      178.60     38.80 o 
 -15   3  10      297.82      216.28     61.29 o 
 -13   3  10       65.93       97.87     16.93 o 
 -11   3  10        0.23        4.90      6.50 o 
  -9   3  10      513.81      482.55     28.39 o 
  -7   3  10     1049.24     1110.63     53.70 o 
  -5   3  10      217.83      224.46     19.97 o 
  -3   3  10      172.65      201.74     22.10 o 
  -1   3  10      112.63      151.02     23.70 o 
   1   3  10      383.04      345.56     36.98 o 
   3   3  10       38.97       64.07     17.95 o 
   5   3  10      193.51      192.20     20.35 o 
   7   3  10      830.39      869.42     43.95 o 
   9   3  10       28.46       28.38      7.93 o 
  11   3  10       72.63       84.19     11.18 o 
  13   3  10        0.09       13.36      7.36 o 
  15   3  10      371.47      350.23     37.39 o 
  17   3  10        7.35        2.76      8.63 o 
 -12   4  10       76.02       82.52     17.23 o 
 -10   4  10      966.86      929.42     54.12 o 
  -8   4  10       10.36        3.77      7.16 o 
  -6   4  10       68.30       63.87     12.43 o 
  -4   4  10       30.17       37.98     11.76 o 
  -2   4  10      169.08      205.33     27.50 o 
   0   4  10       82.96       83.04     17.59 o 
   2   4  10       49.98       68.46     15.79 o 
   4   4  10        0.13       -1.49     10.21 o 
   6   4  10      168.19      175.25     30.53 o 
   8   4  10       16.54       14.67      8.32 o 
  10   4  10       62.89       80.08     20.63 o 
 -25   1  11       60.02       64.11     14.66 o 
 -23   1  11       52.72       62.96     15.43 o 
 -21   1  11      216.45      238.89     26.63 o 
 -19   1  11       74.62      112.02     22.55 o 
 -17   1  11      887.37      897.36     33.73 o 
 -15   1  11       12.20       15.26     18.86 o 
 -13   1  11     2093.45     2121.00     41.52 o 
 -11   1  11      167.02      148.98      8.72 o 
  -9   1  11     1402.13     1338.73     48.58 o 
  -7   1  11      251.49      284.58     22.16 o 
  -5   1  11    11579.05    10875.10    370.89 o 
  -3   1  11     4353.14     4307.81     80.83 o 
  -1   1  11       10.62       10.30      2.84 o 
   1   1  11     1269.85     1368.98     27.38 o 
   3   1  11     8307.93     8681.65     78.44 o 
   5   1  11     2062.56     1964.40     33.48 o 
   7   1  11        0.30        4.27      2.82 o 
   9   1  11      985.16      920.50     24.19 o 
  11   1  11      995.64      945.21     30.90 o 
  13   1  11       89.02       85.09     14.09 o 
  15   1  11      403.83      362.77     19.46 o 
  17   1  11       59.96      122.59     13.92 o 
  19   1  11     1381.87     1342.85     46.84 o 
  21   1  11       63.64       55.50      9.44 o 
  23   1  11       57.42       43.89      8.71 o 
 -22   2  11      110.51      216.91     39.03 o 
 -20   2  11        0.41       41.91     26.82 o 
 -18   2  11       62.35       90.83     15.81 o 
 -16   2  11       36.18       38.00      8.84 o 
 -14   2  11      451.80      450.24     25.44 o 
 -12   2  11        1.19       24.59     19.47 o 
 -10   2  11      253.37      255.98     18.84 o 
  -8   2  11      595.91      363.43     76.96 o 
  -6   2  11     4234.47     4509.68     76.34 o 
  -4   2  11      563.53      646.08     32.67 o 
  -2   2  11      951.39      892.28     27.49 o 
   0   2  11     1707.07     1535.85     47.65 o 
   2   2  11     2868.64     2935.32     58.64 o 
   4   2  11      264.90      312.50     19.33 o 
   6   2  11      135.12      136.48     13.07 o 
   8   2  11     1082.46     1056.56     31.41 o 
  10   2  11     1105.04     1076.82     45.92 o 
  12   2  11      139.89      119.98     12.77 o 
  14   2  11      201.65      212.34     31.07 o 
  16   2  11      676.31      635.04     33.21 o 
  18   2  11        9.05       19.84      7.92 o 
  20   2  11      213.54      234.28     22.16 o 
  22   2  11      205.95      243.24     27.70 o 
 -19   3  11        7.25       35.78     11.79 o 
 -17   3  11        1.43        2.16     16.93 o 
 -15   3  11       63.12       57.39     35.56 o 
 -13   3  11      633.49      625.11     40.25 o 
 -11   3  11        0.14        5.01      4.37 o 
  -9   3  11       34.51       38.77     10.39 o 
  -7   3  11       81.73       97.78     13.09 o 
  -5   3  11      103.59       87.11     12.05 o 
  -3   3  11       50.74       71.64     14.22 o 
  -1   3  11      284.72      298.71     33.38 o 
   1   3  11        3.42       10.13      6.49 o 
   3   3  11      359.12      403.73     40.56 o 
   5   3  11     1089.69     1106.34     55.60 o 
   7   3  11        3.46       31.70     16.72 o 
   9   3  11      111.19      109.59     12.91 o 
  11   3  11      185.14      176.26     18.48 o 
  13   3  11       13.55       22.78      7.76 o 
  15   3  11        4.85        9.56      8.43 o 
  17   3  11        8.00        5.38     10.49 o 
 -12   4  11       28.00       24.91     10.22 o 
 -10   4  11       84.39      119.86     30.02 o 
  -8   4  11        1.11       10.76      9.21 o 
  -6   4  11        1.38        4.70      7.25 o 
  -4   4  11        5.09       10.62      8.15 o 
  -2   4  11        9.00       25.48     11.40 o 
   0   4  11       64.71       63.12     17.00 o 
   2   4  11       51.37       97.53     25.73 o 
   4   4  11      197.48      194.68     32.63 o 
   6   4  11       40.52       57.24     17.54 o 
   8   4  11       31.25       39.43     12.52 o 
  10   4  11        0.02        4.87      6.64 o 
 -26   0  12       47.63       50.61     33.07 o 
 -24   0  12       28.71       46.16     24.05 o 
 -22   0  12       24.79       29.09     22.73 o 
 -20   0  12      334.11      320.06     61.06 o 
 -18   0  12      143.74      104.74     67.51 o 
 -16   0  12      121.38       50.10     42.52 o 
 -14   0  12       14.04       18.97     33.26 o 
 -12   0  12      846.11      856.84    108.02 o 
 -10   0  12        3.34        6.02      4.40 o 
  -8   0  12       25.95       11.83      4.47 o 
  -6   0  12      209.87      201.53     14.08 o 
  -4   0  12     6981.03     6757.31    106.53 o 
  -2   0  12      488.19      379.53     13.75 o 
   0   0  12    21023.63    23268.22    291.30 o 
   2   0  12     2639.17     3448.86     67.80 o 
   4   0  12     3894.56     3897.61     78.42 o 
   6   0  12      792.94      662.39     61.65 o 
   8   0  12     3199.67     3121.26     50.00 o 
  10   0  12     2056.23     1994.14     69.04 o 
  12   0  12     1212.01     1032.67     84.85 o 
  14   0  12      764.18      796.21     63.04 o 
  16   0  12      628.32      568.33     57.38 o 
  18   0  12     1090.64     1051.27     82.02 o 
  20   0  12        4.10       -0.95      7.20 o 
  22   0  12      190.31      167.99     36.95 o 
  24   0  12      431.23      372.72     60.26 o 
 -25   1  12       22.23       29.19     14.10 o 
 -23   1  12       69.26       84.10     17.31 o 
 -21   1  12      689.74      673.71     43.76 o 
 -19   1  12       83.75       71.59     15.20 o 
 -17   1  12      819.18      748.88     30.67 o 
 -15   1  12        0.53       14.19     16.55 o 
 -13   1  12      180.44      165.73     15.46 o 
 -11   1  12       69.75      103.51      8.44 o 
  -9   1  12     2794.57     2933.43     47.29 o 
  -7   1  12      430.46      404.10     13.36 o 
  -5   1  12        1.05        5.23      6.93 o 
  -3   1  12       21.23       30.86      3.93 o 
  -1   1  12      358.05      279.47     12.45 o 
   1   1  12     1898.27     1874.76     33.25 o 
   3   1  12     1982.89     2082.22     39.29 o 
   5   1  12     1080.09     1034.73     24.57 o 
   7   1  12     1560.93     1521.21     30.36 o 
   9   1  12     2256.07     2181.88     37.46 o 
  11   1  12       10.17        6.95      3.21 o 
  13   1  12     1618.16     1541.94     48.99 o 
  15   1  12      423.46      368.85     19.72 o 
  17   1  12      112.44       99.25     12.44 o 
  19   1  12       14.45       25.33      7.71 o 
  21   1  12       46.42       43.10      8.55 o 
  23   1  12      520.71      506.56     39.90 o 
 -22   2  12      261.62      374.93     43.58 o 
 -20   2  12       12.02       38.96     26.33 o 
 -18   2  12       17.50       46.20     12.88 o 
 -16   2  12       46.41       68.86     11.40 o 
 -14   2  12       50.45       35.23      9.94 o 
 -12   2  12       24.44       25.93     16.56 o 
 -10   2  12      692.97      651.13     29.78 o 
  -8   2  12        7.59       18.54      7.08 o 
  -6   2  12      374.20      360.62     21.26 o 
  -4   2  12     2240.31     2274.31     77.80 o 
  -2   2  12      347.72      377.42     17.34 o 
   0   2  12       32.81       23.68      7.49 o 
   2   2  12      179.46      169.45     14.97 o 
   4   2  12      318.58      343.57     21.04 o 
   6   2  12       71.61       83.81     10.60 o 
   8   2  12      142.22      167.97     12.94 o 
  10   2  12       22.40       26.61      5.64 o 
  12   2  12       47.66       29.51     17.05 o 
  14   2  12       13.18       20.49      9.33 o 
  16   2  12      143.46      128.83     15.94 o 
  18   2  12      104.38      116.46     15.99 o 
  20   2  12        6.33        8.03      8.82 o 
 -19   3  12        5.53       28.05     10.11 o 
 -17   3  12       83.84       73.55     23.93 o 
 -15   3  12      226.91      267.78     41.79 o 
 -13   3  12      542.15      549.47     37.62 o 
 -11   3  12        1.26       12.18      6.21 o 
  -9   3  12      347.41      371.57     25.99 o 
  -7   3  12        6.93        5.74      5.45 o 
  -5   3  12      229.03      233.61     20.38 o 
  -3   3  12      434.68      391.85     37.12 o 
  -1   3  12      526.38      617.31     48.14 o 
   1   3  12      104.68      120.55     22.56 o 
   3   3  12       99.96      115.52     23.41 o 
   5   3  12     1238.11     1347.02     76.44 o 
   7   3  12     2276.51     2322.33     96.40 o 
   9   3  12       12.81       14.89      6.21 o 
  11   3  12       18.23       25.96      8.98 o 
  13   3  12       79.60      115.46     18.28 o 
  15   3  12      385.94      277.00     63.23 o 
  17   3  12        1.13        6.87      8.47 o 
 -12   4  12        1.08       12.67      8.93 o 
 -10   4  12       47.12       66.66     14.46 o 
  -8   4  12        0.72       -1.12      4.69 o 
  -6   4  12        0.13       -2.16     20.58 o 
  -4   4  12       51.89       39.38     16.17 o 
  -2   4  12      217.50      234.00     29.66 o 
   0   4  12       94.87       89.41     18.33 o 
   2   4  12      734.63      770.40     65.81 o 
   4   4  12        2.78       14.48     15.14 o 
   6   4  12        0.04        7.75      8.17 o 
   8   4  12      154.16      124.16     19.90 o 
  10   4  12       16.58       22.98     12.49 o 
 -25   1  13      490.69      535.91     42.24 o 
 -23   1  13       21.50       51.29     14.00 o 
 -21   1  13       11.68       54.01     14.13 o 
 -19   1  13      247.37      294.90     27.60 o 
 -17   1  13      830.76      822.47     42.87 o 
 -15   1  13        8.86       34.74     22.82 o 
 -13   1  13      423.34      413.15     25.48 o 
 -11   1  13     1797.31     1734.93     45.04 o 
  -9   1  13      507.88      587.40     21.70 o 
  -7   1  13       42.08       24.37      5.88 o 
  -5   1  13     3189.75     2331.87    475.87 o 
  -3   1  13        2.24       10.44      3.28 o 
  -1   1  13     6307.78     6829.79     61.47 o 
   1   1  13      103.69       91.97      7.75 o 
   3   1  13     1445.54     1338.43     32.48 o 
   5   1  13      851.92      870.39     22.67 o 
   7   1  13      374.94      322.73     13.73 o 
   9   1  13     2925.53     2805.03     42.66 o 
  11   1  13      742.40      776.16     22.13 o 
  13   1  13      272.37      301.51     17.17 o 
  15   1  13      968.22      915.36     31.11 o 
  17   1  13      404.79      434.31     25.42 o 
  19   1  13      176.68      176.56     17.14 o 
  21   1  13      182.33      162.34     22.17 o 
  23   1  13        0.90       19.75      9.35 o 
 -22   2  13      161.64      200.85     35.49 o 
 -20   2  13        0.33       40.39     35.91 o 
 -18   2  13        0.62        8.99     13.97 o 
 -16   2  13      856.19      850.40     36.83 o 
 -14   2  13       32.96       39.20     10.01 o 
 -12   2  13        9.89       23.61      9.47 o 
 -10   2  13        1.67       15.39     23.66 o 
  -8   2  13     1224.98     1165.74     40.25 o 
  -6   2  13       36.23       31.67      5.69 o 
  -4   2  13      169.42      194.08     14.57 o 
  -2   2  13      717.12      670.06     22.21 o 
   0   2  13     1353.22     1404.35     37.63 o 
   2   2  13      224.83      199.03     14.33 o 
   4   2  13     1340.68     1455.17     39.37 o 
   6   2  13       28.08       26.30      6.87 o 
   8   2  13      178.72      193.09     13.23 o 
  10   2  13        7.24       10.61      3.67 o 
  12   2  13     1240.71     1117.46     52.10 o 
  14   2  13      420.81      388.35     24.84 o 
  16   2  13      253.87      241.59     20.80 o 
  18   2  13        2.95       16.55      9.85 o 
  20   2  13      103.35      124.60     17.15 o 
 -19   3  13        1.49       22.53     10.04 o 
 -17   3  13       14.51       15.98     19.18 o 
 -15   3  13      143.45      135.23     48.80 o 
 -13   3  13      338.63      333.48     33.71 o 
 -11   3  13        0.07       19.32      8.39 o 
  -9   3  13       48.44       63.34     11.16 o 
  -7   3  13       79.63       71.25     11.63 o 
  -5   3  13      223.98      214.42     19.75 o 
  -3   3  13        4.57        2.77     15.39 o 
  -1   3  13       87.93       99.60     15.13 o 
   1   3  13       22.89       34.06     13.35 o 
   3   3  13       89.75      103.97     22.43 o 
   5   3  13        1.32       21.78     13.69 o 
   7   3  13      164.04      212.66     32.18 o 
   9   3  13       46.43       62.60     11.38 o 
  11   3  13        0.41        8.31      6.46 o 
  13   3  13        3.99        2.16      4.27 o 
  15   3  13       13.51       20.61      9.86 o 
  17   3  13      219.69      154.52     20.10 o 
 -10   4  13        7.69       15.73      8.82 o 
  -8   4  13      114.94      100.50     26.81 o 
  -6   4  13       83.20       63.24     15.54 o 
  -4   4  13        1.28      -13.78     17.90 o 
  -2   4  13        2.00       14.88      6.62 o 
   0   4  13        6.74        8.51     10.87 o 
   2   4  13      188.12      242.10     38.04 o 
   4   4  13       78.18       88.22     24.27 o 
   6   4  13        0.87        6.85      6.42 o 
   8   4  13       24.52       28.75     10.09 o 
 -24   0  14       36.84       41.40     26.25 o 
 -22   0  14       17.26       62.13     31.68 o 
 -20   0  14     3402.52     3187.28    204.57 o 
 -18   0  14       98.74       41.61     58.65 o 
 -16   0  14        7.49        9.80      7.48 o 
 -14   0  14      346.98      289.31     64.47 o 
 -12   0  14     3403.36     3244.84     87.18 o 
 -10   0  14      553.95      423.88     15.69 o 
  -8   0  14      621.26      638.84     19.50 o 
  -6   0  14      253.95      207.23     23.01 o 
  -4   0  14     3520.96     3457.04     94.23 o 
  -2   0  14     2084.60     1830.40     55.17 o 
   0   0  14     7394.36     8058.86    120.21 o 
   2   0  14    13713.41    14190.06    266.72 o 
   4   0  14     1160.53     1354.07     49.55 o 
   6   0  14      912.46      919.74     43.26 o 
   8   0  14       45.02       47.69      6.26 o 
  10   0  14     2965.03     2910.20     86.40 o 
  12   0  14     1769.64     1783.46     71.32 o 
  14   0  14      165.08      123.37     25.90 o 
  16   0  14      990.12      949.01     75.50 o 
  18   0  14        9.33       22.40     11.60 o 
  20   0  14      634.09      474.97     61.03 o 
  22   0  14       56.81       41.76     18.78 o 
 -25   1  14       43.10       34.67     69.68 o 
 -23   1  14       57.50       97.81     18.22 o 
 -21   1  14        1.99       16.65     15.48 o 
 -19   1  14       14.75       24.96     14.73 o 
 -17   1  14      536.79      547.34     36.57 o 
 -15   1  14      313.14      356.89     27.66 o 
 -13   1  14       13.98       24.08     16.16 o 
 -11   1  14      154.12      158.97     20.97 o 
  -9   1  14      574.91      603.98     22.58 o 
  -7   1  14     3669.27     3645.87     56.16 o 
  -5   1  14      103.78      117.40     10.65 o 
  -3   1  14     5229.28     5737.27     54.26 o 
  -1   1  14      111.50      113.22      9.51 o 
   1   1  14       29.51       82.53      6.66 o 
   3   1  14     2318.63     2537.91     45.45 o 
   5   1  14      591.96      619.76     19.20 o 
   7   1  14      702.50      735.66     20.98 o 
   9   1  14     1087.23     1028.78     26.03 o 
  11   1  14       58.43       88.03      9.97 o 
  13   1  14      977.88      916.68     26.81 o 
  15   1  14       48.40       61.19      8.14 o 
  17   1  14        0.58       10.82      5.47 o 
  19   1  14      111.95      122.70     18.86 o 
  21   1  14      100.65       88.87     16.64 o 
 -22   2  14       72.44      115.89     20.63 o 
 -20   2  14        1.70       36.02     22.13 o 
 -18   2  14       18.11       46.52     23.53 o 
 -16   2  14      231.85      241.92     20.65 o 
 -14   2  14       81.80       70.55     10.66 o 
 -12   2  14       64.85       55.55     17.78 o 
 -10   2  14       37.38       54.49     19.95 o 
  -8   2  14      359.57      401.71     24.62 o 
  -6   2  14       30.14       31.21      7.99 o 
  -4   2  14      457.91      432.44     24.60 o 
  -2   2  14      142.30      130.32     11.31 o 
   0   2  14       25.64       24.16      5.98 o 
   2   2  14      523.35      541.24     24.46 o 
   4   2  14      553.42      600.60     26.00 o 
   6   2  14     4168.71     4285.38     70.88 o 
   8   2  14       95.18       94.19      9.49 o 
  10   2  14       59.27       51.63      6.76 o 
  12   2  14       10.89       18.62      6.34 o 
  14   2  14        7.29        3.41      6.50 o 
  16   2  14      335.81      308.20     20.24 o 
  18   2  14        5.25       32.78     10.87 o 
  20   2  14       41.30       47.20     13.24 o 
 -17   3  14       19.90       18.46     10.36 o 
 -15   3  14      333.47      351.38     43.05 o 
 -13   3  14      726.84      715.94     57.05 o 
 -11   3  14      240.75      247.07     21.99 o 
  -9   3  14      233.00      236.56     21.37 o 
  -7   3  14       32.29       47.18      9.62 o 
  -5   3  14       40.51       45.84      7.62 o 
  -3   3  14       48.71       35.74     12.29 o 
  -1   3  14     1448.59     1470.52     80.38 o 
   1   3  14      349.05      357.39     38.04 o 
   3   3  14        1.98       18.94     15.51 o 
   5   3  14      191.98      236.47     33.44 o 
   7   3  14      505.15      528.01     29.97 o 
   9   3  14       71.79       72.83     12.51 o 
  11   3  14        6.50       17.16      6.77 o 
  13   3  14      172.34      172.01     19.81 o 
  15   3  14       72.23       56.95     24.36 o 
 -10   4  14       21.87       24.15     14.31 o 
  -8   4  14       10.38       17.73      7.99 o 
  -6   4  14       33.30       11.87      9.19 o 
  -4   4  14       27.82       16.97      9.71 o 
  -2   4  14        7.04        4.83     19.57 o 
   0   4  14      265.43      257.60     27.49 o 
   2   4  14      292.81      316.33     43.24 o 
   4   4  14      491.32      512.73     53.95 o 
   6   4  14        3.91        5.77      9.20 o 
   8   4  14       33.22       29.28     10.28 o 
 -23   1  15       36.87       33.38     11.94 o 
 -21   1  15      187.13      144.22     21.33 o 
 -19   1  15       58.21       96.33     16.74 o 
 -17   1  15        7.40       37.95     16.70 o 
 -15   1  15        2.66       12.20     12.96 o 
 -13   1  15      481.77      515.60     27.60 o 
 -11   1  15      961.77     1000.20     36.27 o 
  -9   1  15       21.05       33.46      7.14 o 
  -7   1  15       24.96       31.67      6.73 o 
  -5   1  15     2413.30     2295.14     42.58 o 
  -3   1  15      243.28      167.30     13.22 o 
  -1   1  15      281.66      305.39     13.03 o 
   1   1  15     4103.69     4257.41     49.13 o 
   3   1  15      257.92      378.97     18.14 o 
   5   1  15       97.81       86.38      7.43 o 
   7   1  15       69.62       63.75      7.23 o 
   9   1  15       61.11       69.59      8.19 o 
  11   1  15     3783.02     3707.26     48.83 o 
  13   1  15      134.25      187.17     11.77 o 
  15   1  15       29.34       52.77      9.50 o 
  17   1  15      162.56      174.53     21.04 o 
  19   1  15       88.10       85.03     16.28 o 
  21   1  15       63.74       57.11     13.65 o 
 -22   2  15       26.89       61.82     27.13 o 
 -20   2  15       16.91       35.46     13.88 o 
 -18   2  15       61.51       95.62     17.40 o 
 -16   2  15      769.53      723.14     35.56 o 
 -14   2  15       35.08       78.00     12.48 o 
 -12   2  15      942.25      975.03     41.43 o 
 -10   2  15      509.35      514.19     43.14 o 
  -8   2  15     1177.46     1280.64     43.18 o 
  -6   2  15        2.08        3.87      2.35 o 
  -4   2  15      285.26      286.12     18.16 o 
  -2   2  15      634.26      600.96     23.84 o 
   0   2  15      142.40      134.90     12.19 o 
   2   2  15       48.26       48.58      7.44 o 
   4   2  15     1501.58     1505.42     41.99 o 
   6   2  15     6014.65     6130.00     86.72 o 
   8   2  15      818.60      766.61     27.18 o 
  10   2  15      277.85      243.83     15.44 o 
  12   2  15      169.31      125.19     14.23 o 
  14   2  15      701.44      640.87     31.67 o 
  16   2  15        0.95       33.32     13.08 o 
  18   2  15       17.51       29.38     12.88 o 
  20   2  15      182.97      203.33     26.85 o 
 -17   3  15       31.53       63.66     17.76 o 
 -15   3  15       91.41       54.64     35.64 o 
 -13   3  15       47.11       38.75     32.48 o 
 -11   3  15       29.84       54.34     10.69 o 
  -9   3  15       98.98       98.95     14.52 o 
  -7   3  15       93.39       97.06     13.57 o 
  -5   3  15       14.47       25.77      7.03 o 
  -3   3  15      583.23      527.27     25.56 o 
  -1   3  15       27.14       46.37      9.74 o 
   1   3  15       12.91       12.67     19.54 o 
   3   3  15     1002.52     1065.41     69.19 o 
   5   3  15      594.15      658.21     55.15 o 
   7   3  15        6.57       26.63      8.77 o 
   9   3  15      222.46      207.66     18.49 o 
  11   3  15      169.59      167.08     18.86 o 
  13   3  15      119.10      125.08     17.07 o 
  15   3  15        8.11       14.74     10.08 o 
  -8   4  15       11.14       22.37      8.89 o 
  -6   4  15        0.02        2.55      6.06 o 
  -4   4  15       10.98       14.64     11.72 o 
  -2   4  15      127.62      116.16     31.37 o 
   0   4  15        8.32       -0.87     12.91 o 
   2   4  15       96.05      137.23     27.41 o 
   4   4  15      346.24      375.48     47.09 o 
   6   4  15       46.08       46.93     20.72 o 
 -24   0  16      112.91       77.15     33.79 o 
 -22   0  16       24.72       81.68     36.86 o 
 -20   0  16      819.48      806.93    104.76 o 
 -18   0  16     1662.39     1366.55     78.06 o 
 -16   0  16      247.09      200.98     58.74 o 
 -14   0  16      103.78       51.45     36.18 o 
 -12   0  16       35.50       22.41      7.83 o 
 -10   0  16     3143.57     3025.28     75.06 o 
  -8   0  16     6218.72     5603.56    101.43 o 
  -6   0  16     2485.17     2274.63     98.81 o 
  -4   0  16     3325.09     3352.84     85.01 o 
  -2   0  16     2421.10     2849.55     61.10 o 
   0   0  16     1239.26     1770.02     52.29 o 
   2   0  16      623.91      499.60     30.22 o 
   4   0  16     1318.73     1568.87     56.31 o 
   6   0  16      141.04      164.93     19.36 o 
   8   0  16     4526.57     4470.72    105.04 o 
  10   0  16    12006.69    11587.26    180.68 o 
  12   0  16     1814.58     1703.46     73.03 o 
  14   0  16     1477.93     1330.27     68.08 o 
  16   0  16      899.98      803.45     71.78 o 
  18   0  16      622.28      519.94     61.65 o 
  20   0  16       83.69       65.55     25.22 o 
  22   0  16      278.85      212.65     44.27 o 
 -23   1  16      457.88      408.41     44.22 o 
 -21   1  16        2.64       17.50     10.52 o 
 -19   1  16      361.43      354.58     30.64 o 
 -17   1  16       83.80       70.30     13.35 o 
 -15   1  16      120.62      155.41     29.00 o 
 -13   1  16        0.08       18.65     10.76 o 
 -11   1  16       29.86       49.88     17.10 o 
  -9   1  16        2.49       13.23      9.82 o 
  -7   1  16      976.24      968.38     35.24 o 
  -5   1  16     1240.67     1268.60     31.92 o 
  -3   1  16      547.49      553.12     20.07 o 
  -1   1  16     1044.15     1071.48     24.46 o 
   1   1  16       17.34       28.26      5.32 o 
   3   1  16      314.95      321.59     14.09 o 
   5   1  16       51.01       59.92      6.25 o 
   7   1  16     1506.10     1406.21     41.28 o 
   9   1  16     3551.97     3286.89     55.94 o 
  11   1  16      412.51      430.54     17.06 o 
  13   1  16       46.48       74.34      8.33 o 
  15   1  16      828.45      877.37     45.28 o 
  17   1  16       54.97       63.15     13.77 o 
  19   1  16       51.20       65.26     14.90 o 
  21   1  16      141.21      131.39     21.05 o 
 -22   2  16        0.04       44.76     19.28 o 
 -20   2  16        4.83       46.80     24.24 o 
 -18   2  16       88.59      128.86     20.18 o 
 -16   2  16      431.85      413.65     33.83 o 
 -14   2  16     1656.74     1657.40     51.50 o 
 -12   2  16       16.18       27.11     12.39 o 
 -10   2  16      118.28       97.94     31.31 o 
  -8   2  16        8.14       53.88     37.32 o 
  -6   2  16      159.95      149.03     14.42 o 
  -4   2  16     1059.39     1011.11     31.46 o 
  -2   2  16        4.66        6.32      3.26 o 
   0   2  16       74.13       80.00      9.69 o 
   2   2  16       48.35       58.18      8.52 o 
   4   2  16        1.28        7.11      6.56 o 
   6   2  16      138.92      181.94     13.80 o 
   8   2  16     1475.06     1429.40     37.83 o 
  10   2  16        7.55        7.15      3.59 o 
  12   2  16        2.01       -1.09      8.81 o 
  14   2  16       15.83        9.50      5.78 o 
  16   2  16      918.55      896.76     51.26 o 
  18   2  16       92.18      102.14     19.25 o 
 -17   3  16       68.69      116.88     18.48 o 
 -15   3  16       93.21       53.00     33.25 o 
 -13   3  16       19.75       54.44     43.19 o 
 -11   3  16       15.06       28.17     12.33 o 
  -9   3  16       71.44      100.15     14.31 o 
  -7   3  16       23.21       36.09      9.15 o 
  -5   3  16        0.60        7.99      5.33 o 
  -3   3  16       67.48       69.67      9.71 o 
  -1   3  16      715.44      699.12     33.86 o 
   1   3  16       66.59       72.78     12.70 o 
   3   3  16     1265.61     1249.87     59.24 o 
   5   3  16      176.00      172.77     22.96 o 
   7   3  16      603.16      533.17     30.73 o 
   9   3  16        8.41       13.42      6.67 o 
  11   3  16       30.24       32.73      7.00 o 
  13   3  16      243.77      236.41     28.95 o 
  15   3  16      138.19      134.69     23.84 o 
  -8   4  16        0.18        4.50      4.94 o 
  -6   4  16       27.90       29.09     10.06 o 
  -4   4  16       10.39       11.99      8.66 o 
  -2   4  16       61.77       55.05     22.73 o 
   0   4  16      369.44      339.08     76.85 o 
   2   4  16       19.07       11.88     10.49 o 
   4   4  16       27.20        9.20     16.70 o 
 -23   1  17       78.34       76.64     26.12 o 
 -21   1  17      175.57      157.62     22.21 o 
 -19   1  17      466.24      438.74     30.38 o 
 -17   1  17      349.09      305.04     24.36 o 
 -15   1  17      109.70      109.85     17.87 o 
 -13   1  17      403.72      440.94     26.85 o 
 -11   1  17      171.83      224.15     26.78 o 
  -9   1  17     1434.80     1400.16     33.24 o 
  -7   1  17      511.12      553.14     24.71 o 
  -5   1  17      201.91      173.35     12.50 o 
  -3   1  17       46.72       31.73      7.62 o 
  -1   1  17       59.64       54.32      7.35 o 
   1   1  17      936.94      970.06     23.64 o 
   3   1  17     3476.18     3325.22     59.73 o 
   5   1  17       51.23       34.02     17.27 o 
   7   1  17     4091.09     3931.92     77.54 o 
   9   1  17     1032.55      991.89     27.26 o 
  11   1  17       16.21       35.85      9.48 o 
  13   1  17     1351.78     1374.97     37.29 o 
  15   1  17        0.47       10.32      8.84 o 
  17   1  17      171.73      178.31     22.03 o 
  19   1  17        3.74       11.58      6.90 o 
  21   1  17       43.69       45.14     15.66 o 
 -20   2  17       49.80       98.37     17.89 o 
 -18   2  17       89.63      122.44     29.03 o 
 -16   2  17      430.18      435.19     35.06 o 
 -14   2  17     1255.41     1296.12     46.38 o 
 -12   2  17        8.57       11.54      9.38 o 
 -10   2  17      903.50      942.24     38.10 o 
  -8   2  17      130.75      113.94     40.12 o 
  -6   2  17      473.42      489.88     30.08 o 
  -4   2  17      924.25      941.39     35.83 o 
  -2   2  17      636.05      624.40     24.81 o 
   0   2  17      416.24      416.12     19.46 o 
   2   2  17        3.60       10.51      4.77 o 
   4   2  17      634.74      679.58     29.42 o 
   6   2  17       29.89       51.35      7.78 o 
   8   2  17     1209.48     1157.15     34.30 o 
  10   2  17      121.79      101.19     18.64 o 
  12   2  17      592.97      645.36     34.86 o 
  14   2  17      380.45      365.02     30.30 o 
  16   2  17      488.35      507.27     39.24 o 
  18   2  17      262.65      273.85     30.63 o 
 -17   3  17      180.36      216.04     25.24 o 
 -15   3  17      600.26      527.40     54.16 o 
 -13   3  17       34.26       60.24     20.12 o 
 -11   3  17       60.96       64.02     20.35 o 
  -9   3  17        2.28       12.12     10.23 o 
  -7   3  17       21.24       23.54      8.28 o 
  -5   3  17       21.34       17.96      7.81 o 
  -3   3  17       26.67       25.39      6.58 o 
  -1   3  17       81.05       94.79     11.85 o 
   1   3  17        0.02        3.80      7.48 o 
   3   3  17      309.38      289.64     28.52 o 
   5   3  17       91.36       83.55     16.53 o 
   7   3  17       65.05       63.44     11.04 o 
   9   3  17        8.38       13.06      8.81 o 
  11   3  17       17.40       22.77     12.72 o 
  13   3  17       12.24        8.85      9.49 o 
  -6   4  17       15.80       16.39      6.64 o 
  -4   4  17       21.99       28.12      9.66 o 
  -2   4  17       21.55       32.18      7.63 o 
   0   4  17        3.59       29.32     17.45 o 
   2   4  17       42.09       32.19      8.05 o 
 -24   0  18       88.01       37.52     19.13 o 
 -22   0  18      532.25      601.71     85.12 o 
 -20   0  18      203.54      134.90     40.48 o 
 -18   0  18        2.80       -6.73      9.91 o 
 -16   0  18       51.27       28.11     54.52 o 
 -14   0  18        0.20      -26.59     19.16 o 
 -12   0  18     1395.78     1313.56     49.98 o 
 -10   0  18     5027.62     4647.53    103.53 o 
  -8   0  18     6444.68     5770.02    107.43 o 
  -6   0  18     3933.56     3874.02     51.51 o 
  -4   0  18      202.21      187.62     13.18 o 
  -2   0  18      130.72      123.10     13.89 o 
   0   0  18      158.39      172.16     17.34 o 
   2   0  18     2788.28     2681.96     73.02 o 
   4   0  18      121.49      112.69     16.21 o 
   6   0  18      899.13      862.30     46.01 o 
   8   0  18     4360.63     4394.89    109.50 o 
  10   0  18      655.51      679.98     45.68 o 
  12   0  18     7258.47     7041.50    154.77 o 
  14   0  18       57.18       52.59     14.34 o 
  16   0  18      812.86      760.12     72.04 o 
  18   0  18       26.31       47.66     20.40 o 
  20   0  18       56.30       34.97     18.05 o 
 -23   1  18        4.21        9.61      8.01 o 
 -21   1  18       17.12       15.86      9.98 o 
 -19   1  18      328.27      292.51     25.45 o 
 -17   1  18        0.04       10.41      9.39 o 
 -15   1  18      180.04      154.03     16.93 o 
 -13   1  18      369.94      390.29     25.19 o 
 -11   1  18     3843.38     3799.36     75.06 o 
  -9   1  18     1019.43     1072.31     30.52 o 
  -7   1  18      356.31      338.38     20.49 o 
  -5   1  18      156.66      162.66     12.33 o 
  -3   1  18      139.50      147.37     11.05 o 
  -1   1  18      122.26       82.80      8.75 o 
   1   1  18        1.00       10.68      5.56 o 
   3   1  18      311.68      316.84     12.27 o 
   5   1  18     1000.70      890.83     51.76 o 
   7   1  18     2851.06     2800.91     55.48 o 
   9   1  18       68.37       87.53     10.05 o 
  11   1  18     2485.76     2419.38     48.77 o 
  13   1  18      832.16      891.91     30.75 o 
  15   1  18      148.50      177.15     21.37 o 
  17   1  18       68.47       91.46     16.65 o 
  19   1  18      112.11      135.20     24.92 o 
 -20   2  18        0.51       28.91     25.87 o 
 -18   2  18       66.15       84.73     19.06 o 
 -16   2  18       21.81       53.48     16.47 o 
 -14   2  18      157.29      169.90     17.96 o 
 -12   2  18     1170.37     1157.12     43.47 o 
 -10   2  18        4.07        8.72      7.86 o 
  -8   2  18        9.97       17.85      8.26 o 
  -6   2  18      399.18      405.30     27.53 o 
  -4   2  18     1578.67     1500.88     45.67 o 
  -2   2  18       97.63       99.00     11.43 o 
   0   2  18      186.21      181.82     13.20 o 
   2   2  18      789.72      828.21     32.37 o 
   4   2  18     2455.28     2438.76     56.58 o 
   6   2  18      899.87      876.48     29.70 o 
   8   2  18       87.16       83.35      9.96 o 
  10   2  18      126.15      136.72     15.17 o 
  12   2  18       54.74       67.85     11.93 o 
  14   2  18       25.09       26.49      8.76 o 
  16   2  18      126.58      187.82     25.14 o 
  18   2  18        0.23       23.90     11.27 o 
 -15   3  18       53.06       32.64     38.47 o 
 -13   3  18      937.68      902.65     43.05 o 
 -11   3  18      141.47      123.56     37.85 o 
  -9   3  18       20.44       39.70      9.52 o 
  -7   3  18       19.41       34.31      9.71 o 
  -5   3  18       11.09       30.19      8.67 o 
  -3   3  18      211.45      199.59     15.89 o 
  -1   3  18      711.17      673.78     33.91 o 
   1   3  18      569.35      597.07     39.72 o 
   3   3  18        0.09       -1.50      7.82 o 
   5   3  18      604.92      578.89     41.99 o 
   7   3  18      288.67      245.92     20.96 o 
   9   3  18       43.83       32.42     11.80 o 
  11   3  18      215.09      181.20     24.17 o 
  13   3  18      130.89      124.29     20.25 o 
  -2   4  18       78.81       81.11     13.68 o 
 -23   1  19       30.91       47.57     31.54 o 
 -21   1  19      153.59      134.61     20.59 o 
 -19   1  19       80.09       76.98     14.14 o 
 -17   1  19      338.72      267.77     22.99 o 
 -15   1  19       72.49      101.79     14.53 o 
 -13   1  19     2171.09     2109.89     58.47 o 
 -11   1  19     1654.91     1649.78     49.90 o 
  -9   1  19      348.30      404.76     18.48 o 
  -7   1  19     3001.24     2885.65     67.39 o 
  -5   1  19       57.39       84.26      9.48 o 
  -3   1  19       70.68       96.16      9.11 o 
  -1   1  19      959.56      972.03     23.52 o 
   1   1  19      835.19      800.44     20.99 o 
   3   1  19      144.82      138.02      7.35 o 
   5   1  19      586.07      554.04     30.76 o 
   7   1  19        4.37       22.86      8.18 o 
   9   1  19     2435.25     2442.62     60.83 o 
  11   1  19      711.41      772.54     30.38 o 
  13   1  19     2660.55     2569.57     56.25 o 
  15   1  19      936.33      940.95     51.84 o 
  17   1  19      148.20      177.12     27.90 o 
  19   1  19       51.31       95.37     23.15 o 
 -20   2  19        3.29       38.13     23.69 o 
 -18   2  19       21.81       47.35     21.46 o 
 -16   2  19       99.29      194.87     25.45 o 
 -14   2  19      364.10      364.04     26.04 o 
 -12   2  19       98.12      103.77     13.66 o 
 -10   2  19      100.02       77.87     14.84 o 
  -8   2  19      278.43      237.02     24.36 o 
  -6   2  19        5.15       24.65     18.91 o 
  -4   2  19     2466.94     2533.50     59.18 o 
  -2   2  19      363.87      392.46     24.42 o 
   0   2  19      338.60      335.69     17.86 o 
   2   2  19       13.65       20.82      6.14 o 
   4   2  19     1171.72     1189.03     40.12 o 
   6   2  19       20.47       17.90      4.98 o 
   8   2  19      219.85      205.68     17.63 o 
  10   2  19      360.71      368.49     24.61 o 
  12   2  19      752.05      751.37     36.19 o 
  14   2  19       79.25      101.73     15.75 o 
  16   2  19      374.98      410.87     36.33 o 
 -15   3  19        1.55        8.83     15.71 o 
 -13   3  19       20.80       22.38     14.40 o 
 -11   3  19        1.32       25.28     19.22 o 
  -9   3  19        1.91       24.69     12.49 o 
  -7   3  19        0.39       18.34      9.06 o 
  -5   3  19      377.67      382.98     26.13 o 
  -3   3  19      282.60      312.28     23.82 o 
  -1   3  19      187.29      178.95     17.47 o 
   1   3  19      361.54      326.06     29.99 o 
   3   3  19       22.39       16.58      6.46 o 
   5   3  19        0.95       10.31      5.01 o 
   7   3  19       27.78       33.06      9.76 o 
   9   3  19       52.64       55.99     12.87 o 
  11   3  19        3.09       -2.14      9.58 o 
 -22   0  20       78.75       79.01     32.40 o 
 -20   0  20       19.18       15.42     18.68 o 
 -18   0  20       10.52        6.44     14.22 o 
 -16   0  20      139.84      115.06     34.36 o 
 -14   0  20      307.95      258.91     35.00 o 
 -12   0  20     2675.06     2377.31    141.32 o 
 -10   0  20     4164.72     4054.27    187.12 o 
  -8   0  20     6261.81     5846.77    130.83 o 
  -6   0  20       46.59       52.37      6.69 o 
  -4   0  20     1072.34     1046.73     34.30 o 
  -2   0  20     1643.90     1704.24     53.25 o 
   0   0  20     1096.93     1136.72     46.84 o 
   2   0  20      652.97      634.86     37.36 o 
   4   0  20      343.75      369.59     30.34 o 
   6   0  20       10.94       14.68      8.11 o 
   8   0  20     6124.25     6071.77    134.71 o 
  10   0  20     4211.79     3990.52    115.00 o 
  12   0  20      764.91      679.70     50.20 o 
  14   0  20        0.20        8.59      7.41 o 
  16   0  20      203.65      197.61     38.92 o 
  18   0  20       92.08       86.37     25.54 o 
  20   0  20       95.63       49.06     23.90 o 
 -21   1  20       79.64       64.70     14.58 o 
 -19   1  20       34.86       58.15     14.58 o 
 -17   1  20       94.34       95.47     14.43 o 
 -15   1  20       97.94       95.67     14.16 o 
 -13   1  20      559.40      542.06     30.80 o 
 -11   1  20      190.23      215.21     19.54 o 
  -9   1  20     3692.29     3525.39     68.37 o 
  -7   1  20     2646.12     2558.99     53.23 o 
  -5   1  20       41.93       71.12      9.08 o 
  -3   1  20      111.37      134.18     11.20 o 
  -1   1  20      306.23      326.84     14.14 o 
   1   1  20        1.72        4.05      2.52 o 
   3   1  20      185.47      159.05     13.08 o 
   5   1  20     2654.38     2678.44     64.01 o 
   7   1  20      719.08      739.23     32.95 o 
   9   1  20       19.73       40.84      8.41 o 
  11   1  20       66.03       84.00     10.99 o 
  13   1  20      638.52      651.29     36.58 o 
  15   1  20       81.09       76.18     14.31 o 
  17   1  20      319.08      317.19     36.96 o 
  19   1  20      500.67      602.22     53.23 o 
 -20   2  20        4.42       34.84     22.49 o 
 -18   2  20      251.03      252.56     28.98 o 
 -16   2  20     1062.56      974.00     53.52 o 
 -14   2  20      420.69      477.80     35.77 o 
 -12   2  20      187.65      208.90     19.59 o 
 -10   2  20       80.77       88.06     11.73 o 
  -8   2  20      253.72      252.08     22.06 o 
  -6   2  20       29.53       20.86     11.87 o 
  -4   2  20      121.61      149.71     17.81 o 
  -2   2  20        8.69        8.95      5.38 o 
   0   2  20      134.41      139.90     11.80 o 
   2   2  20      226.27      252.86     16.22 o 
   4   2  20        7.03       15.74      6.73 o 
   6   2  20        2.71       11.13      5.42 o 
   8   2  20      134.82      141.43     15.00 o 
  10   2  20        2.60       11.30      5.38 o 
  12   2  20        1.99       21.91      9.47 o 
  14   2  20      695.86      751.10     41.86 o 
  16   2  20      924.33      927.61     54.42 o 
 -13   3  20       48.82       29.56     14.44 o 
 -11   3  20      153.18      135.86     32.38 o 
  -9   3  20      103.84      115.93     20.31 o 
  -7   3  20       43.19       67.96     11.20 o 
  -5   3  20       50.41       61.40     13.24 o 
  -3   3  20      927.03      894.44     41.41 o 
  -1   3  20      107.29      103.97     17.45 o 
   1   3  20      317.28      289.86     23.10 o 
   3   3  20        0.35        4.23      4.80 o 
   5   3  20       84.68       94.63     15.45 o 
   7   3  20       78.50       76.44     14.21 o 
   9   3  20       15.75       18.74      7.18 o 
  11   3  20      131.94      121.32     20.43 o 
 -21   1  21       63.21       43.62     25.76 o 
 -19   1  21        0.08       11.32      6.02 o 
 -17   1  21        0.16       12.01      8.01 o 
 -15   1  21      543.43      599.23     33.67 o 
 -13   1  21       47.99       71.38     12.49 o 
 -11   1  21     1081.09      969.15     36.06 o 
  -9   1  21      164.81      185.19     14.16 o 
  -7   1  21     5333.86     4998.75    146.26 o 
  -5   1  21     1340.87     1351.12     40.94 o 
  -3   1  21       19.35       42.81     10.12 o 
  -1   1  21      557.35      500.90     17.80 o 
   1   1  21        3.68       18.89      4.92 o 
   3   1  21      498.48      542.81     27.30 o 
   5   1  21     1186.74     1200.52     41.87 o 
   7   1  21       22.82       25.84      7.23 o 
   9   1  21     1002.77     1032.28     35.39 o 
  11   1  21       80.90       79.80     10.32 o 
  13   1  21      263.93      273.75     24.63 o 
  15   1  21       44.99       62.25     12.94 o 
  17   1  21      344.36      379.04     41.06 o 
 -18   2  21       23.86       77.87     20.54 o 
 -16   2  21      129.14      191.70     31.84 o 
 -14   2  21      455.20      397.04     33.53 o 
 -12   2  21      853.02      869.84     39.07 o 
 -10   2  21      353.30      395.64     25.66 o 
  -8   2  21      237.70      219.13     18.10 o 
  -6   2  21      328.49      317.46     23.66 o 
  -4   2  21      166.52      152.61     22.45 o 
  -2   2  21       50.61       54.90      9.62 o 
   0   2  21      657.79      664.01     28.02 o 
   2   2  21     1037.59      980.50     31.19 o 
   4   2  21      151.80      174.67     16.12 o 
   6   2  21      173.25      176.14     16.30 o 
   8   2  21        3.17       21.25      7.33 o 
  10   2  21      174.28      162.04     16.67 o 
  12   2  21      420.65      418.53     27.41 o 
  14   2  21      160.92      162.39     19.32 o 
 -13   3  21        3.29        7.50     12.32 o 
 -11   3  21        8.47        1.86      8.11 o 
  -9   3  21       51.51       72.30     21.78 o 
  -7   3  21        0.18        6.49      6.05 o 
  -5   3  21      182.27      204.16     19.59 o 
  -3   3  21       83.67      119.44     16.62 o 
  -1   3  21       82.31       92.21     19.88 o 
   1   3  21       62.15       62.84     11.19 o 
   3   3  21       91.77       81.02     15.75 o 
   5   3  21       56.05       54.17     12.91 o 
   7   3  21        6.30       12.94      7.75 o 
   9   3  21      168.53      159.08     21.19 o 
 -22   0  22      171.97      204.06     51.26 o 
 -20   0  22       35.83       48.61     18.28 o 
 -18   0  22       15.46       27.99     14.89 o 
 -16   0  22        4.29       11.10      7.97 o 
 -14   0  22        2.31        4.13      6.17 o 
 -12   0  22     2317.89     2241.33     98.63 o 
 -10   0  22     7474.35     7224.01    173.79 o 
  -8   0  22     3816.66     3676.82    109.44 o 
  -6   0  22      383.63      354.44     17.56 o 
  -4   0  22      353.38      328.90     19.78 o 
  -2   0  22       42.58       47.69      9.53 o 
   0   0  22     1367.79     1418.16     54.70 o 
   2   0  22      678.50      713.11     41.66 o 
   4   0  22        0.09        4.39      6.24 o 
   6   0  22     3260.10     3154.23     96.95 o 
   8   0  22       71.79       62.88     14.44 o 
  10   0  22      478.47      461.33     40.76 o 
  12   0  22       65.85       60.31     17.40 o 
  14   0  22     1730.20     1514.50     81.34 o 
  16   0  22      336.60      338.97     40.45 o 
  18   0  22       17.97       18.71     13.68 o 
 -21   1  22        0.08       13.78     11.16 o 
 -19   1  22       10.91       13.32     10.70 o 
 -17   1  22        0.43        2.81      8.54 o 
 -15   1  22      695.53      635.63     35.64 o 
 -13   1  22      971.86      963.85     38.07 o 
 -11   1  22        1.40        6.18      6.70 o 
  -9   1  22      664.19      631.53     30.58 o 
  -7   1  22      361.83      364.70     21.73 o 
  -5   1  22      951.64      911.01     34.11 o 
  -3   1  22      962.77      976.73     33.28 o 
  -1   1  22      444.36      422.93     16.70 o 
   1   1  22        4.89       14.57      6.62 o 
   3   1  22      761.26      694.96     31.74 o 
   5   1  22       86.48      109.17     14.08 o 
   7   1  22      101.26       90.99     10.93 o 
   9   1  22      434.94      454.89     24.07 o 
  11   1  22       56.33       58.80      9.74 o 
  13   1  22      837.18      818.55     42.31 o 
  15   1  22      229.25      226.48     23.48 o 
  17   1  22      144.12      203.20     31.30 o 
 -18   2  22       71.77      120.57     23.24 o 
 -16   2  22        2.66       61.90     22.30 o 
 -14   2  22        2.73       18.29     26.40 o 
 -12   2  22        9.22       37.01     10.24 o 
 -10   2  22       41.24       56.21     10.40 o 
  -8   2  22       15.56       23.41      7.71 o 
  -6   2  22     1342.71     1279.73     43.79 o 
  -4   2  22     2506.96     2457.00     64.12 o 
  -2   2  22        0.93       15.49      6.14 o 
   0   2  22        1.57       14.69      6.59 o 
   2   2  22       32.46       35.66     11.69 o 
   4   2  22       58.99       93.71     13.03 o 
   6   2  22       17.38       20.81      8.28 o 
   8   2  22       26.53       66.04     12.25 o 
  10   2  22       62.08       94.90     13.62 o 
  12   2  22        5.56       33.95      9.16 o 
  14   2  22      306.66      360.85     27.61 o 
 -11   3  22        1.05        3.19     11.84 o 
  -9   3  22       11.86       35.07      9.86 o 
  -7   3  22        5.74        9.12      7.51 o 
  -5   3  22        0.64       16.18      8.51 o 
  -3   3  22     1967.03     1787.14     57.07 o 
  -1   3  22        0.56       14.73     16.54 o 
   1   3  22      130.13      146.11     20.69 o 
   3   3  22       10.95       32.94     11.00 o 
   5   3  22       80.86      106.62     17.10 o 
   7   3  22       52.54       82.12     15.35 o 
   9   3  22       53.06       46.53     12.29 o 
 -19   1  23       67.40       80.78     14.85 o 
 -17   1  23       11.48       14.96      6.85 o 
 -15   1  23      641.63      608.19     34.76 o 
 -13   1  23       30.53       36.21      9.26 o 
 -11   1  23      322.54      297.21     21.19 o 
  -9   1  23      352.73      357.45     23.92 o 
  -7   1  23     1140.73     1064.54     37.03 o 
  -5   1  23       61.19       75.12     11.30 o 
  -3   1  23      515.67      460.01     23.30 o 
  -1   1  23      488.95      481.85     26.63 o 
   1   1  23     1095.90     1047.76     35.61 o 
   3   1  23       27.46       47.62     10.06 o 
   5   1  23      572.88      540.40     29.59 o 
   7   1  23        7.35       14.61      5.78 o 
   9   1  23      354.94      407.64     23.23 o 
  11   1  23      161.57      156.81     18.15 o 
  13   1  23      335.62      353.13     28.74 o 
  15   1  23       99.45      149.92     20.08 o 
 -16   2  23        0.83       43.23     26.43 o 
 -14   2  23       11.90       35.97     20.06 o 
 -12   2  23       52.04       85.46     14.54 o 
 -10   2  23      119.54      127.64     14.96 o 
  -8   2  23      207.43      209.31     18.42 o 
  -6   2  23      889.11      877.77     35.96 o 
  -4   2  23      467.98      485.90     29.60 o 
  -2   2  23      227.88      194.15     17.43 o 
   0   2  23      481.03      463.98     30.49 o 
   2   2  23      387.20      404.39     28.40 o 
   4   2  23      112.38      168.54     20.51 o 
   6   2  23      288.73      330.45     23.06 o 
   8   2  23      104.96      144.40     17.61 o 
  10   2  23      517.16      513.97     33.53 o 
  12   2  23       46.21       82.60     11.95 o 
  14   2  23        1.82       17.11      9.98 o 
 -11   3  23       26.68        9.45      7.04 o 
  -9   3  23        1.67       10.83      7.38 o 
  -7   3  23       74.96       52.61     19.59 o 
  -5   3  23      146.53      157.28     17.56 o 
  -3   3  23        2.13       69.66     31.19 o 
  -1   3  23      291.31      333.02     39.59 o 
   1   3  23       20.44       38.38     16.69 o 
   3   3  23        3.88       26.52     11.37 o 
   5   3  23        5.80       24.03      8.02 o 
   7   3  23       26.35       42.37     11.52 o 
 -20   0  24       83.42       64.57     19.12 o 
 -18   0  24        2.62       28.37     15.49 o 
 -16   0  24       33.83       42.25     15.83 o 
 -14   0  24     1508.05     1469.28     85.20 o 
 -12   0  24      862.57      877.12     64.93 o 
 -10   0  24       52.57       39.94     14.36 o 
  -8   0  24      501.48      514.76     43.72 o 
  -6   0  24     3211.89     3132.53    106.34 o 
  -4   0  24      124.35      113.32     20.75 o 
  -2   0  24       98.93      131.90     16.78 o 
   0   0  24     3757.57     3281.92     87.74 o 
   2   0  24     1502.28     1250.46     58.24 o 
   4   0  24      550.26      466.83     37.75 o 
   6   0  24      341.19      353.77     34.07 o 
   8   0  24       75.78       98.71     19.13 o 
  10   0  24      121.85      123.74     22.83 o 
  12   0  24      149.49      158.98     26.66 o 
  14   0  24      399.71      410.67     44.05 o 
  16   0  24        1.32        3.17     10.20 o 
 -19   1  24        4.18       -2.29     15.98 o 
 -17   1  24      112.32      126.99     19.46 o 
 -15   1  24       55.22       81.91     14.54 o 
 -13   1  24      236.97      227.05     19.42 o 
 -11   1  24      840.62      764.88     35.54 o 
  -9   1  24      383.20      339.11     23.39 o 
  -7   1  24      173.08      171.05     15.95 o 
  -5   1  24      250.59      249.72     18.61 o 
  -3   1  24      397.03      416.59     34.74 o 
  -1   1  24      111.65      115.70     18.83 o 
   1   1  24       31.57       32.45      9.34 o 
   3   1  24      322.68      352.65     25.87 o 
   5   1  24       36.18       55.82     10.92 o 
   7   1  24       68.08       77.53     12.37 o 
   9   1  24       52.59       58.47     12.11 o 
  11   1  24       19.57       32.09      9.67 o 
  13   1  24       20.70       35.50     11.22 o 
  15   1  24       10.59       43.41     12.71 o 
 -16   2  24       44.98       94.79     28.97 o 
 -14   2  24        5.86       35.00     20.02 o 
 -12   2  24       62.97      103.62     15.87 o 
 -10   2  24       50.43       78.86     12.73 o 
  -8   2  24       16.35       31.40      8.41 o 
  -6   2  24      467.56      416.90     25.06 o 
  -4   2  24       72.94       83.13     11.30 o 
  -2   2  24      706.36      696.37     37.82 o 
   0   2  24        8.23       27.04      9.10 o 
   2   2  24      166.54      161.15     18.95 o 
   4   2  24      126.83      132.56     16.68 o 
   6   2  24      258.24      277.85     24.60 o 
   8   2  24       12.05       23.47     11.06 o 
  10   2  24       55.03       76.48     16.03 o 
  12   2  24      454.29      464.53     26.45 o 
  -9   3  24      142.22      144.87     18.41 o 
  -7   3  24      121.37       91.76     22.45 o 
  -5   3  24       78.81      112.40     14.15 o 
  -3   3  24      305.14      305.85     44.58 o 
  -1   3  24       62.62      100.85     41.68 o 
   1   3  24      146.28      158.75     38.70 o 
   3   3  24       67.76       90.13     23.06 o 
   5   3  24        0.18       26.13      9.69 o 
 -17   1  25       33.80       22.77     17.69 o 
 -15   1  25      183.88      197.50     21.46 o 
 -13   1  25       76.38       67.21     10.74 o 
 -11   1  25        5.13       18.15      6.67 o 
  -9   1  25      347.92      293.17     21.99 o 
  -7   1  25      334.34      329.36     24.06 o 
  -5   1  25       37.73       47.62     13.11 o 
  -3   1  25     2041.76     1918.16     75.29 o 
  -1   1  25       52.38       19.41      9.42 o 
   1   1  25        8.63       30.70      9.94 o 
   3   1  25       41.51       72.11     12.56 o 
   5   1  25        2.34       13.27      6.62 o 
   7   1  25      276.69      280.48     23.17 o 
   9   1  25       21.16       29.56      9.56 o 
  11   1  25       61.42       82.33     14.48 o 
  13   1  25       53.71       68.91     14.11 o 
 -14   2  25        5.99       30.10     13.87 o 
 -12   2  25       91.90      162.82     19.76 o 
 -10   2  25       55.35       71.42     16.22 o 
  -8   2  25      134.32      135.36     15.34 o 
  -6   2  25       75.74      135.73     20.42 o 
  -4   2  25      694.64      734.67     44.47 o 
  -2   2  25      889.38      791.25     41.27 o 
   0   2  25        7.64       10.02      6.89 o 
   2   2  25      385.75      399.21     29.54 o 
   4   2  25      298.31      340.44     27.22 o 
   6   2  25      121.37      153.69     18.78 o 
   8   2  25       12.35       36.92     12.53 o 
  10   2  25      139.22      148.55     21.81 o 
  -5   3  25       28.68       41.66     12.01 o 
  -3   3  25       86.08      134.88     27.30 o 
  -1   3  25       20.41       84.43     61.99 o 
   1   3  25       76.42      131.27     56.10 o 
 -18   0  26      798.28      890.38     72.41 o 
 -16   0  26      221.63      312.18     41.94 o 
 -14   0  26       23.98       26.36     17.64 o 
 -12   0  26        4.25       12.01     10.41 o 
 -10   0  26       10.29        5.58      8.72 o 
  -8   0  26        6.35       23.67     11.41 o 
  -6   0  26       12.04       18.57      9.61 o 
  -4   0  26      257.03      248.87     32.92 o 
  -2   0  26      303.64      353.16     58.46 o 
   0   0  26      167.62      190.16     22.41 o 
   2   0  26      917.78      853.18     49.84 o 
   4   0  26      381.40      355.13     33.83 o 
   6   0  26     1710.64     1674.60     76.73 o 
   8   0  26       32.95       55.24     15.98 o 
  10   0  26       41.06       33.66     13.14 o 
  12   0  26        0.09        2.87      4.76 o 
  14   0  26      537.88      548.58     52.48 o 
 -17   1  26       24.85       16.45     14.16 o 
 -15   1  26       44.29       30.33     18.31 o 
 -13   1  26       62.81       60.04     10.96 o 
 -11   1  26       15.82       24.55      6.59 o 
  -9   1  26        2.20        4.14      7.74 o 
  -7   1  26      347.69      358.27     41.78 o 
  -5   1  26       33.08       27.61     11.11 o 
  -3   1  26      283.63      262.86     29.58 o 
  -1   1  26       86.16       75.12     15.08 o 
   1   1  26     1800.77     1719.60     74.08 o 
   3   1  26       99.16      102.46     13.56 o 
   5   1  26       39.19       52.84     11.10 o 
   7   1  26       40.64       46.51     11.49 o 
   9   1  26      217.96      251.96     23.08 o 
  11   1  26      199.79      236.35     23.56 o 
  13   1  26        0.36       19.14     10.34 o 
 -14   2  26       78.16      100.59     16.41 o 
 -12   2  26        9.30       36.10     13.82 o 
 -10   2  26        1.41       26.42      9.69 o 
  -8   2  26      458.16      455.97     36.53 o 
  -6   2  26      433.13      381.29     33.11 o 
  -4   2  26       98.09      101.37     18.33 o 
  -2   2  26      204.40      220.47     22.71 o 
   0   2  26       49.50       44.29     10.30 o 
   2   2  26        0.00       26.00      9.60 o 
   4   2  26       17.43       32.38      9.93 o 
   6   2  26      195.07      212.15     25.74 o 
   8   2  26       55.54       91.93     18.66 o 
  10   2  26        0.13       22.45      9.99 o 
 -15   1  27        5.19        5.36     12.60 o 
 -13   1  27       22.23        9.57      8.99 o 
 -11   1  27      174.61      165.65     25.54 o 
  -9   1  27      187.16      167.44     23.40 o 
  -7   1  27       63.81      111.39     25.14 o 
  -5   1  27        0.02        8.35      7.45 o 
  -3   1  27       81.70       95.16     18.58 o 
  -1   1  27       73.03       88.03     17.85 o 
   1   1  27      231.06      278.07     23.95 o 
   3   1  27     1361.06     1267.51     50.92 o 
   5   1  27      355.50      366.08     26.73 o 
   7   1  27       31.50       40.67     10.45 o 
   9   1  27        0.70        6.05      5.60 o 
  11   1  27      318.34      369.35     29.75 o 
 -12   2  27       20.55       28.84     11.92 o 
 -10   2  27        8.49       11.21      6.91 o 
  -8   2  27       67.11       87.16     23.08 o 
  -6   2  27      172.89      186.77     23.70 o 
  -4   2  27       44.80       32.26     10.30 o 
  -2   2  27        2.17        6.53      4.51 o 
   0   2  27       14.02       13.74      9.36 o 
   2   2  27       64.34      107.17     15.92 o 
   4   2  27       48.60       82.07     14.86 o 
   6   2  27       60.01       90.33     18.30 o 
   8   2  27      126.20      175.93     23.98 o 
 -16   0  28       43.66       84.91     24.08 o 
 -14   0  28      340.69      384.09     47.79 o 
 -12   0  28       77.73       75.25     21.46 o 
 -10   0  28      393.02      443.73     49.47 o 
  -8   0  28      127.24      134.62     25.29 o 
  -6   0  28       39.47       60.35     17.65 o 
  -4   0  28      282.41      299.47     37.52 o 
  -2   0  28     2478.76     2330.38    109.55 o 
   0   0  28      239.01      143.67     39.45 o 
   2   0  28      171.24      174.92     23.71 o 
   4   0  28      462.74      398.96     37.39 o 
   6   0  28      222.73      279.58     33.12 o 
   8   0  28        2.78        4.79      6.27 o 
  10   0  28      136.26      145.24     25.67 o 
  12   0  28        0.37       -7.86      9.31 o 
 -15   1  28        1.85       10.33     12.00 o 
 -13   1  28       24.13       28.16     12.96 o 
 -11   1  28       80.72       92.63     20.50 o 
  -9   1  28        6.41       25.10     15.02 o 
  -7   1  28       86.33      121.96     26.01 o 
  -5   1  28      456.82      409.22     37.61 o 
  -3   1  28        4.78       12.42      8.46 o 
  -1   1  28       15.82       24.44     10.96 o 
   1   1  28       36.03       47.97     11.55 o 
   3   1  28      163.50      192.28     21.18 o 
   5   1  28       33.48       35.65      9.10 o 
   7   1  28       90.78      128.22     17.68 o 
   9   1  28        2.43       16.20      8.92 o 
  11   1  28       32.38       51.90     12.97 o 
 -10   2  28        3.21        9.49      7.62 o 
  -8   2  28        1.00       31.89     16.12 o 
  -6   2  28        2.99       15.80     10.02 o 
  -4   2  28       47.44       55.91     13.74 o 
  -2   2  28        2.13       10.81      6.60 o 
   0   2  28        0.00       -2.22      7.16 o 
   2   2  28        1.22       27.66     10.49 o 
   4   2  28       37.29       40.93     11.47 o 
   6   2  28      135.51      145.38     22.16 o 
 -13   1  29      186.55      237.06     32.32 o 
 -11   1  29        1.81        6.33      5.80 o 
  -9   1  29      187.34      226.24     36.27 o 
  -7   1  29      174.80      182.34     32.03 o 
  -5   1  29      110.65       98.75     19.93 o 
  -3   1  29      100.29      153.21     24.17 o 
  -1   1  29      192.95      201.56     27.23 o 
   1   1  29        9.08       16.25      7.74 o 
   3   1  29       48.11       67.61     13.37 o 
   5   1  29      113.76      145.43     20.86 o 
   7   1  29      220.47      223.88     22.42 o 
   9   1  29       60.50       81.74     14.60 o 
  -8   2  29       67.84       83.52     24.74 o 
  -6   2  29      296.32      335.04     43.96 o 
  -4   2  29       63.77       74.20     16.49 o 
  -2   2  29        6.57       27.30     10.56 o 
   0   2  29       44.01       44.17     12.01 o 
   2   2  29      396.05      378.97     30.53 o 
   4   2  29       66.31       71.34     18.36 o 
 -12   0  30       49.50       47.27     17.75 o 
 -10   0  30      220.88      274.56     40.47 o 
  -8   0  30        1.62       10.19      7.70 o 
  -6   0  30      110.22      170.44     29.02 o 
  -4   0  30      342.24      352.93     42.90 o 
  -2   0  30       34.44       60.71     18.39 o 
   0   0  30       13.48        1.65     12.16 o 
   2   0  30      149.73      144.04     42.47 o 
   4   0  30      413.97      435.07     73.01 o 
   6   0  30      146.71      188.81     27.75 o 
   8   0  30      165.62      175.16     27.82 o 
 -11   1  30       53.30       76.31     19.52 o 
  -9   1  30       13.55       46.04     18.30 o 
  -7   1  30       78.28       69.53     20.26 o 
  -5   1  30      183.16      171.00     25.96 o 
  -3   1  30        4.05       16.57     11.72 o 
  -1   1  30      229.79      211.87     28.51 o 
   1   1  30       16.94       10.67      7.64 o 
   3   1  30      248.53      284.16     25.83 o 
   5   1  30        0.62       11.63      7.47 o 
   7   1  30      339.31      347.79     32.67 o 
  -9   1  31      159.29      199.71     35.34 o 
  -7   1  31       27.67       36.65     16.01 o 
  -5   1  31        0.92        7.32     10.70 o 
  -3   1  31       38.48       22.35     10.38 o 
  -1   1  31       90.77      109.84     20.66 o 
   1   1  31        2.75       15.39      9.25 o 
   3   1  31      155.80      231.73     32.01 o 
  -8   0  32      285.04      320.60     63.25 o 
  -6   0  32       22.97       41.10     17.18 o 
  -4   0  32      287.11      303.55     40.89 o 
  -2   0  32      126.57      205.30     35.61 o 
   0   0  32       78.69       84.22     23.51 o 
   2   0  32      114.34      158.25     44.93 o 
   4   0  32      266.81      222.96     53.27 o 
  -5   1  32       65.15       92.77     20.46 o 
  -3   1  32       13.63       37.99     13.06 o 
  -1   1  32       38.43       34.72     13.86 o 
   1   1  32        0.79       17.23     11.70 o 
                                                 
